# Supplementary material for: Gene co-expression network analysis reveal core responsive genes in Parascaris univalens tissues following ivermectin exposure
Source: PLoS One. 2024 Feb 15;19(2):e0298039. doi: 10.1371/journal.pone.0298039 (PMC10868809; doi:10.1371/journal.pone.0298039)
Supplement: S1 Table — (XLSX) [file pone.0298039.s001.xlsx]

## Sheet: Sheet1
Gene	baseMean	log2FoldChange	lfcSE	stat	pvalue	padj	FC	ConC	Tissuetype
PgR307_g002	471.16	9.8	2.03	4.83	0	0	891.4	IVM11	anterior end
PgR045_g001	138.1	7.76	2.04	3.81	0	0.03	216.8	IVM11	anterior end
PgR011_g132	224.49	5.88	0.94	6.23	0	0	58.9	IVM11	anterior end
PgE033_g001	15.32	5.33	1.35	3.93	0	0.03	40.2	IVM11	anterior end
PgR104_g025	18.4	5.24	1.25	4.18	0	0.01	37.8	IVM11	anterior end
PgR070_g006	8.48	5.01	1.25	4.01	0	0.02	32.2	IVM11	anterior end
PgR059_g054	7.25	4.92	1.19	4.15	0	0.02	30.3	IVM11	anterior end
PgR190X_g003	40.4	4.86	1.17	4.14	0	0.02	29	IVM11	anterior end
PgR011_g092	69.74	4.32	1.12	3.87	0	0.03	20	IVM11	anterior end
PgB03_g074	14.47	4.06	1.1	3.68	0	0.04	16.7	IVM11	anterior end
PgR041_g051	30.94	3.86	0.99	3.88	0	0.03	14.5	IVM11	anterior end
PgR160_g006	24.48	3.83	0.96	4	0	0.02	14.2	IVM11	anterior end
PgR059_g058	24.49	3.69	0.77	4.78	0	0	12.9	IVM11	anterior end
PgR140_g005	19.77	3.56	0.9	3.95	0	0.02	11.8	IVM11	anterior end
PgR080_g027	92.28	3.3	0.88	3.75	0	0.03	9.8	IVM11	anterior end
PgB03_g048	13.71	3.29	0.84	3.91	0	0.03	9.8	IVM11	anterior end
PgR091_g036	52.65	2.8	0.65	4.3	0	0.01	7	IVM11	anterior end
PgB04_g126	34.62	2.51	0.58	4.36	0	0.01	5.7	IVM11	anterior end
PgR010_g185	67.41	2.28	0.6	3.82	0	0.03	4.9	IVM11	anterior end
PgR066_g050	1060.82	1.55	0.38	4.12	0	0.02	2.9	IVM11	anterior end
PgR422_g001	67.41	1.28	0.35	3.65	0	0.05	2.4	IVM11	anterior end
PgR352X_g002	109	1.2	0.32	3.78	0	0.03	2.3	IVM11	anterior end
PgR310_g001	57335.6	1.15	0.28	4.12	0	0.02	2.2	IVM11	anterior end
PgR064_g002	4705.22	1.04	0.25	4.21	0	0.01	2.1	IVM11	anterior end
PgR029_g099	2308.53	0.84	0.21	4.11	0	0.02	1.8	IVM11	anterior end
PgR051X_g051	3839.08	0.76	0.2	3.86	0	0.03	1.7	IVM11	anterior end
PgR029_g047	22983.4	0.74	0.17	4.42	0	0.01	1.7	IVM11	anterior end
PgR029_g006	985.83	0.72	0.19	3.87	0	0.03	1.6	IVM11	anterior end
PgR023_g096	2261.67	0.71	0.18	3.84	0	0.03	1.6	IVM11	anterior end
PgR012_g150	791.35	0.66	0.15	4.47	0	0.01	1.6	IVM11	anterior end
PgR010_g060	4067.95	0.64	0.18	3.62	0	0.05	1.6	IVM11	anterior end
PgR079_g010	886.18	0.63	0.14	4.35	0	0.01	1.5	IVM11	anterior end
PgB20_g056	1240.85	0.61	0.15	4.11	0	0.02	1.5	IVM11	anterior end
PgR002_g100	2083.48	0.61	0.17	3.64	0	0.05	1.5	IVM11	anterior end
PgR041_g035	2773.73	0.61	0.13	4.65	0	0	1.5	IVM11	anterior end
PgB01_g238	3070.79	0.59	0.14	4.24	0	0.01	1.5	IVM11	anterior end
PgR012_g185	3793.83	0.59	0.13	4.56	0	0.01	1.5	IVM11	anterior end
PgR026_g017	2736.47	0.59	0.15	3.9	0	0.03	1.5	IVM11	anterior end
PgB11_g008	1148.77	0.56	0.15	3.74	0	0.03	1.5	IVM11	anterior end
PgR042_g045	9480.97	0.54	0.14	3.74	0	0.03	1.5	IVM11	anterior end
PgR025_g079	4226.22	0.53	0.14	3.76	0	0.03	1.4	IVM11	anterior end
PgR102_g021	7275.05	0.53	0.14	3.74	0	0.03	1.4	IVM11	anterior end
PgR033_g029	1377.48	0.52	0.12	4.43	0	0.01	1.4	IVM11	anterior end
PgB18_g007	5322.9	0.51	0.14	3.68	0	0.04	1.4	IVM11	anterior end
PgB04_g013	2657.28	0.5	0.13	3.79	0	0.03	1.4	IVM11	anterior end
PgR215_g005	1367.54	-0.51	0.12	-4.36	0	0.01	1.4	IVM11	anterior end
PgR029_g071	1124.72	-0.53	0.14	-3.91	0	0.03	1.4	IVM11	anterior end
PgR098_g022	1154.23	-0.59	0.16	-3.76	0	0.03	1.5	IVM11	anterior end
PgR018_g127	443.38	-0.68	0.14	-4.98	0	0	1.6	IVM11	anterior end
PgB17_g001	1897.96	-0.69	0.17	-4.05	0	0.02	1.6	IVM11	anterior end
PgB01_g143	3509.88	-0.73	0.2	-3.69	0	0.04	1.7	IVM11	anterior end
PgR018_g137	1283.8	-0.75	0.18	-4.2	0	0.01	1.7	IVM11	anterior end
PgB20_g037	304.25	-1	0.27	-3.67	0	0.04	2	IVM11	anterior end
PgR012_g036	99.12	-1.13	0.28	-4.08	0	0.02	2.2	IVM11	anterior end
PgR071_g058	152.47	-1.56	0.39	-4.05	0	0.02	2.9	IVM11	anterior end
PgR018_g043	117.07	-1.99	0.52	-3.85	0	0.03	4	IVM11	anterior end
PgR066_g045	269.26	-2.1	0.55	-3.79	0	0.03	4.3	IVM11	anterior end
PgR024_g084	73.44	-2.23	0.46	-4.91	0	0	4.7	IVM11	anterior end
PgR004_g040	400.93	-2.83	0.63	-4.47	0	0.01	7.1	IVM11	anterior end
PgR098_g012	10.59	-3.03	0.75	-4.07	0	0.02	8.2	IVM11	anterior end
PgR160_g002	1987.51	-3.05	0.8	-3.83	0	0.03	8.3	IVM11	anterior end
PgR118_g032	152.16	-3.2	0.79	-4.04	0	0.02	9.2	IVM11	anterior end
PgR020_g136	27.94	-3.41	0.72	-4.74	0	0	10.6	IVM11	anterior end
PgR071_g001	39.6	-4.25	1.17	-3.63	0	0.05	19	IVM11	anterior end
PgR060_g037	64.52	-6.06	1.16	-5.22	0	0	66.7	IVM11	anterior end
PgR010_g056	10.74	-6.11	1.57	-3.88	0	0.03	69.1	IVM11	anterior end
PgR007_g075	59.07	-21.3	2.26	-9.42	0	0	2581897	IVM11	anterior end
PgR011_g022	20.23	-24.04	1.69	-14.24	0	0	1.72489e+07	IVM11	anterior end
PgB01_g013	22913.7	0.5	0.14	3.46	0	0.02	1.4	IVM9	anterior end
PgB01_g085	2609.9	1.48	0.45	3.31	0	0.03	2.8	IVM9	anterior end
PgB01_g174	74.66	-0.93	0.25	-3.78	0	0.01	1.9	IVM9	anterior end
PgB02X_g011	1247.75	1.23	0.36	3.46	0	0.02	2.3	IVM9	anterior end
PgB02X_g056	293.85	2.13	0.55	3.9	0	0.01	4.4	IVM9	anterior end
PgB02X_g065	471.5	0.6	0.19	3.14	0	0.04	1.5	IVM9	anterior end
PgB02X_g103	167.9	-1.27	0.35	-3.58	0	0.02	2.4	IVM9	anterior end
PgB03_g049	284.23	-0.64	0.15	-4.15	0	0	1.6	IVM9	anterior end
PgB04_g007	632.09	0.51	0.15	3.35	0	0.03	1.4	IVM9	anterior end
PgB04_g014	184.62	-0.64	0.16	-3.94	0	0.01	1.6	IVM9	anterior end
PgB05_g042	828.98	-0.58	0.12	-5.01	0	0	1.5	IVM9	anterior end
PgB05_g072	441.98	-0.81	0.21	-3.77	0	0.01	1.8	IVM9	anterior end
PgB06_g013	637.16	-0.96	0.29	-3.35	0	0.03	1.9	IVM9	anterior end
PgB06_g062	844.24	-1.03	0.29	-3.58	0	0.02	2	IVM9	anterior end
PgB08_g008	727.62	-0.65	0.18	-3.59	0	0.02	1.6	IVM9	anterior end
PgB08_g081	1865.9	0.89	0.18	4.8	0	0	1.9	IVM9	anterior end
PgB09_g034	393.05	-0.56	0.18	-3.18	0	0.04	1.5	IVM9	anterior end
PgB09_g066	2347.17	0.86	0.23	3.81	0	0.01	1.8	IVM9	anterior end
PgB10_g047	955.16	-0.76	0.24	-3.11	0	0.05	1.7	IVM9	anterior end
PgB10_g066	308.6	-0.59	0.17	-3.47	0	0.02	1.5	IVM9	anterior end
PgB10_g089	381.82	-0.52	0.14	-3.8	0	0.01	1.4	IVM9	anterior end
PgB11_g015	989.82	0.56	0.15	3.78	0	0.01	1.5	IVM9	anterior end
PgB14X_g027	3759.84	0.6	0.18	3.29	0	0.03	1.5	IVM9	anterior end
PgB15_g002	168.97	-1.5	0.45	-3.32	0	0.03	2.8	IVM9	anterior end
PgB16_g025	155.81	-0.62	0.16	-3.81	0	0.01	1.5	IVM9	anterior end
PgB16_g028	895.49	-0.66	0.15	-4.28	0	0	1.6	IVM9	anterior end
PgB17_g001	1897.96	-0.56	0.13	-4.29	0	0	1.5	IVM9	anterior end
PgB18_g023	2898.04	0.68	0.14	4.73	0	0	1.6	IVM9	anterior end
PgB18_g030	514.42	-0.54	0.14	-3.75	0	0.01	1.5	IVM9	anterior end
PgB23_g023	478.52	-0.53	0.16	-3.25	0	0.04	1.4	IVM9	anterior end
PgB23_g032	3045.19	0.52	0.12	4.5	0	0	1.4	IVM9	anterior end
PgE451_g001	63.59	-0.58	0.18	-3.19	0	0.04	1.5	IVM9	anterior end
PgE529_g001	283.4	0.76	0.17	4.48	0	0	1.7	IVM9	anterior end
PgR001X_g032	58.64	0.89	0.26	3.42	0	0.03	1.9	IVM9	anterior end
PgR001X_g229	3337.97	0.67	0.21	3.15	0	0.04	1.6	IVM9	anterior end
PgR002_g065	1358.93	0.75	0.2	3.65	0	0.02	1.7	IVM9	anterior end
PgR002_g153	750.53	-0.98	0.27	-3.61	0	0.02	2	IVM9	anterior end
PgR002_g157	1929.88	-0.72	0.18	-4.01	0	0.01	1.6	IVM9	anterior end
PgR002_g166	217.88	-0.57	0.16	-3.45	0	0.02	1.5	IVM9	anterior end
PgR002_g281	1129.01	-0.56	0.15	-3.64	0	0.02	1.5	IVM9	anterior end
PgR003_g034	12126.3	-0.89	0.19	-4.63	0	0	1.9	IVM9	anterior end
PgR003_g046	28.91	-1.71	0.53	-3.23	0	0.04	3.3	IVM9	anterior end
PgR003_g080	3459.45	0.54	0.13	4.19	0	0	1.5	IVM9	anterior end
PgR003_g091	569.7	-0.53	0.12	-4.27	0	0	1.4	IVM9	anterior end
PgR003_g103	1054.53	-0.5	0.15	-3.42	0	0.03	1.4	IVM9	anterior end
PgR003_g156	5022.91	0.57	0.17	3.32	0	0.03	1.5	IVM9	anterior end
PgR003_g196	175.41	-2.3	0.69	-3.35	0	0.03	4.9	IVM9	anterior end
PgR003_g249	176.25	0.81	0.25	3.19	0	0.04	1.8	IVM9	anterior end
PgR004_g048	192.59	-1.19	0.34	-3.49	0	0.02	2.3	IVM9	anterior end
PgR004_g108	510.9	-0.75	0.17	-4.36	0	0	1.7	IVM9	anterior end
PgR006_g049	103.72	-0.89	0.29	-3.11	0	0.05	1.9	IVM9	anterior end
PgR006_g060	77.3	-1.17	0.37	-3.2	0	0.04	2.3	IVM9	anterior end
PgR006_g082	772.3	0.74	0.24	3.08	0	0.05	1.7	IVM9	anterior end
PgR006_g151	437.7	-0.59	0.19	-3.14	0	0.04	1.5	IVM9	anterior end
PgR006_g197	98.44	-0.58	0.14	-4.03	0	0.01	1.5	IVM9	anterior end
PgR006_g218	2143.07	0.54	0.15	3.69	0	0.01	1.5	IVM9	anterior end
PgR008_g140	1456.14	-0.7	0.23	-3.09	0	0.05	1.6	IVM9	anterior end
PgR008_g193	304.26	-0.83	0.17	-4.95	0	0	1.8	IVM9	anterior end
PgR009X_g005	187.51	-0.51	0.16	-3.25	0	0.03	1.4	IVM9	anterior end
PgR009X_g223	1575.59	0.55	0.13	4.33	0	0	1.5	IVM9	anterior end
PgR009X_g225	533.11	-0.51	0.09	-5.84	0	0	1.4	IVM9	anterior end
PgR010_g057	243.42	-0.65	0.14	-4.77	0	0	1.6	IVM9	anterior end
PgR010_g174	327.62	-0.7	0.21	-3.39	0	0.03	1.6	IVM9	anterior end
PgR011_g071	27032	1.18	0.29	4.01	0	0.01	2.3	IVM9	anterior end
PgR012_g063	9680.37	1	0.28	3.57	0	0.02	2	IVM9	anterior end
PgR012_g078	57.16	-3	0.68	-4.4	0	0	8	IVM9	anterior end
PgR013_g034	1284.77	0.7	0.2	3.46	0	0.02	1.6	IVM9	anterior end
PgR013_g062	322.02	-0.7	0.22	-3.14	0	0.04	1.6	IVM9	anterior end
PgR013_g108	280.4	-0.65	0.15	-4.32	0	0	1.6	IVM9	anterior end
PgR013_g143	6725.33	0.78	0.24	3.2	0	0.04	1.7	IVM9	anterior end
PgR014X_g042	2205.5	0.62	0.11	5.67	0	0	1.5	IVM9	anterior end
PgR014X_g126	2869.19	-0.51	0.13	-3.96	0	0.01	1.4	IVM9	anterior end
PgR015_g031	540.37	1.31	0.29	4.57	0	0	2.5	IVM9	anterior end
PgR015_g053	1680.68	0.59	0.19	3.16	0	0.04	1.5	IVM9	anterior end
PgR015_g078	5770.91	1.49	0.39	3.77	0	0.01	2.8	IVM9	anterior end
PgR015_g082	5755.74	0.5	0.14	3.64	0	0.02	1.4	IVM9	anterior end
PgR015_g114	30.32	-1.4	0.42	-3.37	0	0.03	2.6	IVM9	anterior end
PgR016_g031	731.87	0.56	0.15	3.72	0	0.01	1.5	IVM9	anterior end
PgR016_g111	222.46	-0.67	0.18	-3.75	0	0.01	1.6	IVM9	anterior end
PgR016_g127	976.56	-0.7	0.14	-5.09	0	0	1.6	IVM9	anterior end
PgR017X_g055	562.55	-0.56	0.13	-4.43	0	0	1.5	IVM9	anterior end
PgR018_g002	1026.4	0.59	0.17	3.4	0	0.03	1.5	IVM9	anterior end
PgR018_g069	1917.31	-0.58	0.17	-3.45	0	0.02	1.5	IVM9	anterior end
PgR018_g073	2461.03	0.64	0.18	3.63	0	0.02	1.6	IVM9	anterior end
PgR018_g135	1227.05	0.63	0.14	4.43	0	0	1.5	IVM9	anterior end
PgR019_g071	1473.08	-0.66	0.17	-3.91	0	0.01	1.6	IVM9	anterior end
PgR019_g133	210.65	-0.74	0.16	-4.64	0	0	1.7	IVM9	anterior end
PgR021_g035	6858.72	-0.57	0.16	-3.53	0	0.02	1.5	IVM9	anterior end
PgR021_g039	777.4	-0.52	0.09	-5.44	0	0	1.4	IVM9	anterior end
PgR021_g067	43.11	1.62	0.46	3.5	0	0.02	3.1	IVM9	anterior end
PgR021_g077	243.74	-0.58	0.14	-4.11	0	0	1.5	IVM9	anterior end
PgR021_g085	1101.58	-0.76	0.15	-4.9	0	0	1.7	IVM9	anterior end
PgR021_g095	378.1	-0.57	0.18	-3.23	0	0.04	1.5	IVM9	anterior end
PgR022X_g085	709.45	1.12	0.3	3.77	0	0.01	2.2	IVM9	anterior end
PgR023_g122	2686.64	0.68	0.22	3.11	0	0.05	1.6	IVM9	anterior end
PgR024_g014	371.74	-0.98	0.31	-3.15	0	0.04	2	IVM9	anterior end
PgR024_g024	390.86	0.61	0.19	3.29	0	0.03	1.5	IVM9	anterior end
PgR024_g051	234.9	-2.12	0.48	-4.43	0	0	4.3	IVM9	anterior end
PgR024_g069	109.86	-1.51	0.47	-3.24	0	0.04	2.8	IVM9	anterior end
PgR025_g032	920.89	0.6	0.18	3.26	0	0.03	1.5	IVM9	anterior end
PgR025_g112	338.18	-0.7	0.21	-3.34	0	0.03	1.6	IVM9	anterior end
PgR026_g017	2736.47	0.55	0.12	4.71	0	0	1.5	IVM9	anterior end
PgR026_g033	283.46	-0.54	0.17	-3.11	0	0.05	1.5	IVM9	anterior end
PgR026_g058	176.85	-0.7	0.14	-5.13	0	0	1.6	IVM9	anterior end
PgR026_g107	274.75	-0.84	0.26	-3.25	0	0.04	1.8	IVM9	anterior end
PgR028_g008	47.39	-1.57	0.51	-3.07	0	0.05	3	IVM9	anterior end
PgR028_g118	216.7	-0.72	0.18	-3.96	0	0.01	1.6	IVM9	anterior end
PgR029_g006	985.83	0.7	0.14	4.91	0	0	1.6	IVM9	anterior end
PgR029_g047	22983.4	0.55	0.13	4.26	0	0	1.5	IVM9	anterior end
PgR029_g061	607.31	-0.55	0.16	-3.52	0	0.02	1.5	IVM9	anterior end
PgR029_g099	2308.53	0.55	0.16	3.49	0	0.02	1.5	IVM9	anterior end
PgR030_g024	386.72	-0.53	0.16	-3.25	0	0.03	1.4	IVM9	anterior end
PgR030_g065	514.27	0.52	0.16	3.17	0	0.04	1.4	IVM9	anterior end
PgR030_g072	178.42	-0.6	0.16	-3.85	0	0.01	1.5	IVM9	anterior end
PgR031_g056	151.52	-0.52	0.15	-3.57	0	0.02	1.4	IVM9	anterior end
PgR032X_g039	200.14	1.33	0.29	4.57	0	0	2.5	IVM9	anterior end
PgR032X_g041	306.74	-0.69	0.12	-5.65	0	0	1.6	IVM9	anterior end
PgR032X_g088	47.86	-0.92	0.27	-3.39	0	0.03	1.9	IVM9	anterior end
PgR033_g083	8339.06	0.88	0.22	3.94	0	0.01	1.8	IVM9	anterior end
PgR034_g006	2228.83	0.69	0.16	4.27	0	0	1.6	IVM9	anterior end
PgR034_g088	1096.69	-0.54	0.17	-3.28	0	0.03	1.5	IVM9	anterior end
PgR035X_g006	1180.78	0.51	0.11	4.65	0	0	1.4	IVM9	anterior end
PgR036_g088	99.24	-0.9	0.26	-3.43	0	0.03	1.9	IVM9	anterior end
PgR038X_g078	976.07	0.63	0.18	3.43	0	0.03	1.5	IVM9	anterior end
PgR039_g022	46.1	0.97	0.31	3.16	0	0.04	2	IVM9	anterior end
PgR039_g073	276.31	-0.53	0.16	-3.38	0	0.03	1.4	IVM9	anterior end
PgR043_g036	350.68	-0.94	0.28	-3.36	0	0.03	1.9	IVM9	anterior end
PgR043_g042	432.47	-1.1	0.33	-3.34	0	0.03	2.1	IVM9	anterior end
PgR043_g043	1508.28	-0.97	0.3	-3.26	0	0.03	2	IVM9	anterior end
PgR043_g060	217.72	-0.56	0.13	-4.38	0	0	1.5	IVM9	anterior end
PgR043_g082	597.93	-0.74	0.24	-3.1	0	0.05	1.7	IVM9	anterior end
PgR043_g086	5354.71	1.09	0.23	4.8	0	0	2.1	IVM9	anterior end
PgR045_g030	1974.38	0.58	0.13	4.34	0	0	1.5	IVM9	anterior end
PgR045_g033	355.05	-0.53	0.12	-4.4	0	0	1.4	IVM9	anterior end
PgR045_g075	116.13	-0.56	0.15	-3.64	0	0.02	1.5	IVM9	anterior end
PgR048_g036	243.32	-0.54	0.15	-3.54	0	0.02	1.5	IVM9	anterior end
PgR049_g009	246.15	0.78	0.25	3.09	0	0.05	1.7	IVM9	anterior end
PgR049_g030	151.22	-0.77	0.22	-3.41	0	0.03	1.7	IVM9	anterior end
PgR050X_g057	344.26	-0.71	0.16	-4.6	0	0	1.6	IVM9	anterior end
PgR051X_g003	179.18	0.79	0.24	3.33	0	0.03	1.7	IVM9	anterior end
PgR052_g068	570.02	0.78	0.18	4.37	0	0	1.7	IVM9	anterior end
PgR055_g003	305.17	3.08	0.77	4.02	0	0.01	8.5	IVM9	anterior end
PgR057_g035	2549.77	0.83	0.25	3.27	0	0.03	1.8	IVM9	anterior end
PgR057_g059	1227.34	-0.75	0.23	-3.29	0	0.03	1.7	IVM9	anterior end
PgR058_g009	447.87	-2.2	0.57	-3.87	0	0.01	4.6	IVM9	anterior end
PgR058_g035	489.78	-0.53	0.13	-4.03	0	0.01	1.4	IVM9	anterior end
PgR058_g053	418.94	-0.64	0.18	-3.51	0	0.02	1.6	IVM9	anterior end
PgR059_g005	860.32	0.52	0.15	3.36	0	0.03	1.4	IVM9	anterior end
PgR059_g032	354	-0.58	0.15	-3.8	0	0.01	1.5	IVM9	anterior end
PgR059_g072	1262.75	-0.53	0.17	-3.1	0	0.05	1.4	IVM9	anterior end
PgR060_g014	2451.29	0.68	0.2	3.44	0	0.03	1.6	IVM9	anterior end
PgR061_g009	4361.52	0.93	0.29	3.19	0	0.04	1.9	IVM9	anterior end
PgR062_g015	9242.68	0.52	0.12	4.27	0	0	1.4	IVM9	anterior end
PgR062_g064	763.17	-0.52	0.12	-4.52	0	0	1.4	IVM9	anterior end
PgR063X_g010	3585.91	0.93	0.27	3.49	0	0.02	1.9	IVM9	anterior end
PgR063X_g022	5854.97	2.1	0.41	5.07	0	0	4.3	IVM9	anterior end
PgR063X_g038	1126.73	0.81	0.22	3.6	0	0.02	1.8	IVM9	anterior end
PgR064_g002	4705.22	0.64	0.19	3.39	0	0.03	1.6	IVM9	anterior end
PgR065_g028	1009.04	-0.73	0.16	-4.53	0	0	1.7	IVM9	anterior end
PgR069_g019	664.65	0.6	0.12	4.86	0	0	1.5	IVM9	anterior end
PgR070_g015	884.74	-0.74	0.22	-3.37	0	0.03	1.7	IVM9	anterior end
PgR070_g049	935.44	-0.85	0.27	-3.14	0	0.04	1.8	IVM9	anterior end
PgR073_g025	510.78	-0.51	0.16	-3.11	0	0.05	1.4	IVM9	anterior end
PgR074X_g032	2809.33	0.75	0.21	3.57	0	0.02	1.7	IVM9	anterior end
PgR075_g025	472.72	-0.58	0.18	-3.24	0	0.04	1.5	IVM9	anterior end
PgR075_g041	390.14	-1.85	0.58	-3.19	0	0.04	3.6	IVM9	anterior end
PgR075_g065	263.4	0.67	0.19	3.47	0	0.02	1.6	IVM9	anterior end
PgR076_g006	2101.03	0.86	0.26	3.26	0	0.03	1.8	IVM9	anterior end
PgR080_g023	1194.2	-0.54	0.15	-3.54	0	0.02	1.5	IVM9	anterior end
PgR083X_g012	1125.55	0.52	0.17	3.08	0	0.05	1.4	IVM9	anterior end
PgR084X_g016	278.18	-0.53	0.15	-3.57	0	0.02	1.4	IVM9	anterior end
PgR084X_g033	2726.24	0.7	0.19	3.71	0	0.01	1.6	IVM9	anterior end
PgR089_g047	3060.84	0.57	0.19	3.1	0	0.05	1.5	IVM9	anterior end
PgR091_g024	9699.84	0.51	0.15	3.31	0	0.03	1.4	IVM9	anterior end
PgR093_g007	1800.48	0.78	0.22	3.53	0	0.02	1.7	IVM9	anterior end
PgR093_g024	3139	0.68	0.2	3.35	0	0.03	1.6	IVM9	anterior end
PgR093_g025	405.77	-0.78	0.24	-3.2	0	0.04	1.7	IVM9	anterior end
PgR093_g034	3298.57	0.81	0.26	3.07	0	0.05	1.8	IVM9	anterior end
PgR094_g014	267.12	-0.53	0.15	-3.64	0	0.02	1.4	IVM9	anterior end
PgR094_g017	2689.51	0.87	0.28	3.1	0	0.05	1.8	IVM9	anterior end
PgR097_g001	1410.68	-0.66	0.17	-3.98	0	0.01	1.6	IVM9	anterior end
PgR099_g006	827.32	0.99	0.22	4.53	0	0	2	IVM9	anterior end
PgR103X_g024	151.16	0.88	0.27	3.31	0	0.03	1.8	IVM9	anterior end
PgR104_g005	2301.24	-0.59	0.18	-3.26	0	0.03	1.5	IVM9	anterior end
PgR104_g028	576.13	-0.51	0.13	-3.81	0	0.01	1.4	IVM9	anterior end
PgR105_g014	488.23	0.58	0.13	4.39	0	0	1.5	IVM9	anterior end
PgR106_g007	1455.91	-0.63	0.18	-3.6	0	0.02	1.5	IVM9	anterior end
PgR110_g008	306.69	-0.54	0.1	-5.57	0	0	1.5	IVM9	anterior end
PgR113_g033	11945.1	0.5	0.14	3.49	0	0.02	1.4	IVM9	anterior end
PgR120_g020	7039.05	-0.73	0.17	-4.29	0	0	1.7	IVM9	anterior end
PgR121_g009	474.32	-0.81	0.26	-3.11	0	0.05	1.8	IVM9	anterior end
PgR131_g010	955.24	-1.23	0.25	-5.01	0	0	2.3	IVM9	anterior end
PgR136_g009	923.46	-0.86	0.17	-5.16	0	0	1.8	IVM9	anterior end
PgR136_g010	104.76	-0.8	0.26	-3.07	0	0.05	1.7	IVM9	anterior end
PgR143_g001	170.7	-1.21	0.34	-3.61	0	0.02	2.3	IVM9	anterior end
PgR160_g002	1987.51	-2.4	0.61	-3.92	0	0.01	5.3	IVM9	anterior end
PgR162X_g007	67.55	-1.24	0.29	-4.26	0	0	2.4	IVM9	anterior end
PgR168_g001	1332.11	-0.52	0.16	-3.21	0	0.04	1.4	IVM9	anterior end
PgR180_g002	647.19	0.8	0.26	3.09	0	0.05	1.7	IVM9	anterior end
PgR207_g004	9686.65	-0.52	0.16	-3.3	0	0.03	1.4	IVM9	anterior end
PgR209X_g002	72.56	-1.41	0.38	-3.77	0	0.01	2.7	IVM9	anterior end
PgR211_g001	413.35	-0.89	0.29	-3.09	0	0.05	1.9	IVM9	anterior end
PgR223_g002	493.07	-0.53	0.14	-3.85	0	0.01	1.4	IVM9	anterior end
PgR243_g004	266.76	-0.55	0.16	-3.51	0	0.02	1.5	IVM9	anterior end
PgB02X_g026	23.6596	23.1512	1.36207	16.997	8.63622e-65	9.86429e-61	9.31545e+06	IVM9	intestine
PgR083X_g028	5.04926	22.4358	1.4029	15.9925	1.44202e-57	8.23537e-54	5.67338e+06	IVM9	intestine
PgR103X_g010	170.277	16.1553	1.56928	10.2947	7.44484e-25	1.41725e-21	72981.9	IVM9	intestine
PgR083X_g028	5.05	15.27	1.83	8.35	0	0	39511.9	IVM11	intestine
PgR103X_g010	170.28	15.18	1.8	8.45	0	0	37122.3	IVM11	intestine
PgR059_g036	11.3767	9.98656	1.82528	5.47126	4.46855e-08	1.56085e-06	1014.51	IVM9	intestine
PgR034_g090	30.0165	9.7817	2.01617	4.85163	1.22451e-06	3.07393e-05	880.208	IVM9	intestine
PgR046_g081	23.4509	9.50631	1.29692	7.3299	2.30322e-13	3.37274e-11	727.253	IVM9	intestine
PgR002_g246	20.6626	9.46149	1.37309	6.89064	5.55424e-12	4.98592e-10	705.003	IVM9	intestine
PgR088_g019	94.5744	9.37313	1.13939	8.22647	1.92813e-16	6.29232e-14	663.121	IVM9	intestine
PgR027_g053	10.7731	9.13956	1.54059	5.93252	2.98319e-09	1.38512e-07	564.003	IVM9	intestine
PgR139_g009	13.999	9.03465	1.45913	6.19183	5.9471e-10	3.21933e-08	524.447	IVM9	intestine
PgR066_g022	113.978	8.99942	1.23628	7.27946	3.35155e-13	4.5037e-11	511.795	IVM9	intestine
PgR001X_g283	30.7827	8.99568	1.18551	7.588	3.24872e-14	6.18447e-12	510.47	IVM9	intestine
PgR016_g139	258.96	8.86575	0.964172	9.1952	3.74304e-20	3.88663e-17	466.506	IVM9	intestine
PgR118_g007	28.5324	8.82155	1.19776	7.36507	1.77054e-13	2.80876e-11	452.43	IVM9	intestine
PgR034_g003	436.757	8.79186	1.51326	5.80988	6.25173e-09	2.6751e-07	443.215	IVM9	intestine
PgR019_g119	21.0619	8.72461	1.71962	5.07357	3.90411e-07	1.10927e-05	423.029	IVM9	intestine
PgR051X_g019	4221.49	8.44953	0.649637	13.0065	1.1232e-38	3.2073e-35	349.592	IVM9	intestine
PgR060_g021	1580.31	8.36692	0.975436	8.57762	9.68546e-18	4.49204e-15	330.138	IVM9	intestine
PgB05_g078	16.2041	8.3131	1.13767	7.30712	2.7293e-13	3.7112e-11	318.048	IVM9	intestine
PgR043_g002	36.0163	8.30819	1.13172	7.34118	2.11718e-13	3.16814e-11	316.967	IVM9	intestine
PgR136_g004	31.1309	8.26213	1.07981	7.65146	1.98707e-14	3.98181e-12	307.008	IVM9	intestine
PgR004_g059	37.5854	8.21539	1.1216	7.32473	2.3938e-13	3.46101e-11	297.221	IVM9	intestine
PgR042_g041	15.0896	8.21104	1.51364	5.42471	5.80471e-08	1.99703e-06	296.326	IVM9	intestine
PgR096_g011	35.8888	8.20791	1.11052	7.39105	1.45674e-13	2.37699e-11	295.684	IVM9	intestine
PgR068_g038	264.114	8.20756	1.03892	7.90012	2.78636e-15	6.77146e-13	295.612	IVM9	intestine
PgB05_g125	19.4495	8.16668	1.34699	6.0629	1.33691e-09	6.58197e-08	287.353	IVM9	intestine
PgR181_g004	16.4557	8.1443	1.2125	6.71695	1.85571e-11	1.46834e-09	282.93	IVM9	intestine
PgR006_g073	8.51654	8.14102	1.39889	5.81965	5.89707e-09	2.54175e-07	282.288	IVM9	intestine
PgR053_g054	205.947	8.13946	1.0065	8.08691	6.11966e-16	1.74747e-13	281.981	IVM9	intestine
PgB03_g126	20.5406	8.10453	0.995706	8.13948	3.96979e-16	1.16264e-13	275.237	IVM9	intestine
PgR076_g002	13.8103	8.05664	1.42731	5.64463	1.65539e-08	6.40946e-07	266.25	IVM9	intestine
PgR059_g043	51.9888	8.02889	1.13191	7.0932	1.31043e-12	1.48499e-10	261.179	IVM9	intestine
PgR031_g009	130.609	8.028	1.04333	7.69457	1.41975e-14	3.00304e-12	261.017	IVM9	intestine
PgR042_g026	20.3488	8.01626	1.24235	6.45247	1.10043e-10	7.30762e-09	258.901	IVM9	intestine
PgR034_g005	12.7866	8.01592	1.31391	6.10081	1.05531e-09	5.31003e-08	258.84	IVM9	intestine
PgR010_g187	20.2309	7.9939	1.0934	7.31105	2.65068e-13	3.64771e-11	254.92	IVM9	intestine
PgR026_g075	12.8009	7.9914	1.2033	6.64126	3.11009e-11	2.29183e-09	254.478	IVM9	intestine
PgR049_g072	21.0375	7.97556	1.11436	7.15706	8.24255e-13	1.03458e-10	251.7	IVM9	intestine
PgR071_g041	13.7619	7.96848	1.37543	5.79343	6.89614e-09	2.89587e-07	250.467	IVM9	intestine
PgR015_g042	295.517	7.95943	0.953943	8.34372	7.19909e-17	2.56963e-14	248.902	IVM9	intestine
PgR031_g093	49.0877	7.95453	0.927545	8.57589	9.83199e-18	4.49204e-15	248.057	IVM9	intestine
PgR128_g008	27.927	7.94842	1.61508	4.92138	8.59342e-07	2.26554e-05	247.008	IVM9	intestine
PgR043_g008	7.46999	7.93948	1.17878	6.73533	1.63555e-11	1.32491e-09	245.482	IVM9	intestine
PgR080_g032	39.1333	7.92102	1.23434	6.41718	1.38819e-10	8.95816e-09	242.361	IVM9	intestine
PgB21_g016	259.408	7.89606	0.984377	8.02138	1.04567e-15	2.76455e-13	238.205	IVM9	intestine
PgB05_g079	16.2904	7.8901	1.36861	5.76505	8.16319e-09	3.37826e-07	237.223	IVM9	intestine
PgB03_g013	35.8658	7.87962	1.10321	7.14245	9.16846e-13	1.13828e-10	235.506	IVM9	intestine
PgR059_g037	49.3565	7.87229	1.38185	5.69692	1.21994e-08	4.83827e-07	234.312	IVM9	intestine
PgR125_g019	19.5876	7.85933	1.18364	6.63998	3.13719e-11	2.29698e-09	232.216	IVM9	intestine
PgR169_g001	52.0094	7.85106	0.912773	8.60133	7.87983e-18	3.98398e-15	230.89	IVM9	intestine
PgR136_g001	320.413	7.83971	0.933524	8.39797	4.54255e-17	1.78914e-14	229.08	IVM9	intestine
PgR002_g267	17.5399	7.79855	1.34889	5.78144	7.40617e-09	3.08735e-07	222.637	IVM9	intestine
PgR224_g001	10.0473	7.79309	1.42952	5.45154	4.99344e-08	1.72833e-06	221.796	IVM9	intestine
PgR003_g230	262.407	7.79031	0.761211	10.2341	1.395e-24	2.27624e-21	221.369	IVM9	intestine
PgR006_g058	37.4398	7.78068	1.13457	6.8578	6.99286e-12	6.14404e-10	219.897	IVM9	intestine
PgR040_g063	110.604	7.7301	0.994379	7.7738	7.61661e-15	1.64145e-12	212.321	IVM9	intestine
PgR129_g012	23.5025	7.72641	1.47787	5.22807	1.71293e-07	5.2736e-06	211.779	IVM9	intestine
PgB11_g078	19.5682	7.71581	1.01984	7.5657	3.85774e-14	6.99414e-12	210.228	IVM9	intestine
PgR012_g061	196.973	7.7059	0.870562	8.85164	8.62437e-19	6.15672e-16	208.788	IVM9	intestine
PgR099_g027	107.728	7.70141	1.35246	5.69436	1.23832e-08	4.89415e-07	208.14	IVM9	intestine
PgR016_g108	12.6462	7.68234	1.29341	5.93961	2.85697e-09	1.33193e-07	205.407	IVM9	intestine
PgB03_g009	13.6409	7.67797	1.19322	6.43468	1.23737e-10	8.11849e-09	204.785	IVM9	intestine
PgR151_g011	14.3974	7.64602	1.21219	6.30758	2.83423e-10	1.66869e-08	200.3	IVM9	intestine
PgR002_g114	7.94092	7.60892	1.38915	5.47738	4.31679e-08	1.52494e-06	195.214	IVM9	intestine
PgR003_g202	29.0367	7.60143	1.08065	7.0341	2.00549e-12	2.10153e-10	194.204	IVM9	intestine
PgR006_g181	185.131	7.58245	1.01027	7.50536	6.12587e-14	1.06015e-11	191.666	IVM9	intestine
PgR022X_g033	17.2172	7.57487	1.65702	4.57138	4.84515e-06	0.000107668	190.661	IVM9	intestine
PgR002_g162	23.7537	7.56403	1.15888	6.52701	6.70954e-11	4.61665e-09	189.234	IVM9	intestine
PgR125_g011	23.3537	7.56288	1.43863	5.25699	1.46431e-07	4.62027e-06	189.084	IVM9	intestine
PgR042_g103	47.1832	7.55235	1.05862	7.13414	9.73926e-13	1.19615e-10	187.708	IVM9	intestine
PgR036_g033	15.9239	7.54291	1.08352	6.96148	3.36705e-12	3.20487e-10	186.485	IVM9	intestine
PgR011_g022	20.2342	7.50658	1.68819	4.44651	8.72761e-06	0.000184948	181.846	IVM9	intestine
PgR043_g039	30.8791	7.49875	1.14153	6.56902	5.06488e-11	3.54914e-09	180.863	IVM9	intestine
PgR102_g007	19.2835	7.46394	1.36278	5.47701	4.32569e-08	1.52494e-06	176.551	IVM9	intestine
PgB05_g101	16.6585	7.46274	1.19887	6.22483	4.82071e-10	2.64722e-08	176.404	IVM9	intestine
PgR002_g204	10.396	7.44337	1.64841	4.51548	6.31743e-06	0.000136922	174.051	IVM9	intestine
PgR027_g038	8.75628	7.42848	1.21532	6.11234	9.81782e-10	5.00621e-08	172.264	IVM9	intestine
PgR253_g003	13.9042	7.42073	1.41499	5.24437	1.56817e-07	4.88056e-06	171.341	IVM9	intestine
PgR146_g008	35.067	7.42047	1.18199	6.27793	3.431e-10	1.96929e-08	171.31	IVM9	intestine
PgB13_g045	21.5979	7.41891	1.48395	4.99944	5.7497e-07	1.56365e-05	171.125	IVM9	intestine
PgB36X_g002	18.4356	7.40358	1.50881	4.90689	9.25332e-07	2.40208e-05	169.317	IVM9	intestine
PgR034_g092	39.8774	7.39898	1.27556	5.80058	6.60842e-09	2.80921e-07	168.778	IVM9	intestine
PgR088_g027	29.8755	7.39023	1.10217	6.70518	2.01153e-11	1.57368e-09	167.757	IVM9	intestine
PgR089_g049	15.8804	7.37869	1.8193	4.05578	4.99679e-05	0.000864747	166.421	IVM9	intestine
PgR018_g062	57.5264	7.35538	0.861443	8.53844	1.36049e-17	5.97675e-15	163.753	IVM9	intestine
PgR079_g022	53.7587	7.32572	1.2004	6.10273	1.04273e-09	5.26992e-08	160.421	IVM9	intestine
PgR043_g045	39.3137	7.31332	1.49185	4.90218	9.47812e-07	2.44616e-05	159.048	IVM9	intestine
PgR122_g004	8.75577	7.30776	1.32585	5.51174	3.55305e-08	1.27619e-06	158.436	IVM9	intestine
PgR008_g003	13.9942	7.30276	1.30951	5.57671	2.45108e-08	9.1791e-07	157.888	IVM9	intestine
PgB01_g084	24.4032	7.30211	1.02769	7.10539	1.19984e-12	1.44259e-10	157.817	IVM9	intestine
PgR024_g110	24.9313	7.29095	1.08836	6.699	2.09847e-11	1.61951e-09	156.601	IVM9	intestine
PgR007_g193	29.506	7.28622	0.961784	7.57573	3.57111e-14	6.68675e-12	156.088	IVM9	intestine
PgR006_g057	8.67565	7.28251	1.41597	5.14311	2.7023e-07	8.01706e-06	155.687	IVM9	intestine
PgR011_g157	1471.32	7.26847	0.872896	8.32685	8.30225e-17	2.87358e-14	154.18	IVM9	intestine
PgR061_g002	20.9719	7.2543	1.39232	5.21023	1.88603e-07	5.77539e-06	152.673	IVM9	intestine
PgR076_g009	193.67	7.24487	0.839535	8.62962	6.1554e-18	3.34795e-15	151.678	IVM9	intestine
PgR067_g024	115.914	7.2437	1.39918	5.17711	2.25346e-07	6.80925e-06	151.555	IVM9	intestine
PgR001X_g041	8.39711	7.2364	1.26709	5.71104	1.12289e-08	4.51606e-07	150.79	IVM9	intestine
PgR056X_g025	98.3766	7.23343	1.01965	7.09406	1.30237e-12	1.48499e-10	150.481	IVM9	intestine
PgR019_g029	201.99	7.20318	0.86142	8.36198	6.16732e-17	2.27236e-14	147.357	IVM9	intestine
PgE019_g001	69.8783	7.20222	1.74644	4.12395	3.7243e-05	0.000665711	147.26	IVM9	intestine
PgR020_g119	93.4243	7.18327	1.03116	6.96619	3.2563e-12	3.15199e-10	145.339	IVM9	intestine
PgR091_g010	25.522	7.18157	1.48372	4.84024	1.29679e-06	3.24824e-05	145.167	IVM9	intestine
PgR034_g082	69.9717	7.16835	1.45835	4.91538	8.86127e-07	2.32141e-05	143.843	IVM9	intestine
PgR062_g033	21.1457	7.16536	1.48605	4.82175	1.42306e-06	3.53352e-05	143.545	IVM9	intestine
PgR101_g019	93.8627	7.15243	1.00808	7.09511	1.29247e-12	1.48499e-10	142.264	IVM9	intestine
PgR061_g044	26.5395	7.12795	1.11525	6.39132	1.64458e-10	1.03781e-08	139.87	IVM9	intestine
PgR018_g063	7.89426	7.11555	1.60535	4.43239	9.31923e-06	0.000196392	138.674	IVM9	intestine
PgR026_g022	123.931	7.10492	1.31032	5.42228	5.8842e-08	2.0183e-06	137.655	IVM9	intestine
PgR080_g039	10.9653	7.09367	1.00372	7.06737	1.579e-12	1.73112e-10	136.586	IVM9	intestine
PgR068_g020	59.5611	7.09075	1.33329	5.31823	1.04784e-07	3.42935e-06	136.31	IVM9	intestine
PgR036_g105	13.149	7.08438	1.70639	4.15168	3.30047e-05	0.000604134	135.71	IVM9	intestine
PgR126X_g002	3622.01	7.07136	0.807348	8.75876	1.97416e-18	1.18678e-15	134.491	IVM9	intestine
PgR008_g185	401.773	7.05676	1.01363	6.96187	3.35783e-12	3.20487e-10	133.136	IVM9	intestine
PgR022X_g030	111.672	7.02716	1.27537	5.5099	3.59033e-08	1.28554e-06	130.432	IVM9	intestine
PgR007_g157	80.8032	7.00395	0.837321	8.36471	6.02615e-17	2.27236e-14	128.351	IVM9	intestine
PgR004_g012	21.7612	7.0033	1.05619	6.63073	3.34039e-11	2.38462e-09	128.293	IVM9	intestine
PgR118_g006	61.1513	7.00216	1.18546	5.90669	3.49045e-09	1.59472e-07	128.192	IVM9	intestine
PgR045_g069	3143.74	6.98853	1.05383	6.63153	3.32228e-11	2.38462e-09	126.986	IVM9	intestine
PgR125_g016	192.486	6.97387	1.62185	4.29994	1.70847e-05	0.000339967	125.702	IVM9	intestine
PgR036_g099	3247.2	6.97381	0.851753	8.18759	2.66516e-16	8.22742e-14	125.697	IVM9	intestine
PgB10_g104	38.959	6.96518	1.62028	4.29874	1.71771e-05	0.000340901	124.948	IVM9	intestine
PgR020_g040	35.4687	6.95811	1.21538	5.72503	1.03414e-08	4.18862e-07	124.337	IVM9	intestine
PgR046_g077	11.641	6.9336	1.23481	5.61512	1.96426e-08	7.40455e-07	122.242	IVM9	intestine
PgB05_g152	66.2437	6.92989	1.16543	5.94621	2.74424e-09	1.28462e-07	121.928	IVM9	intestine
PgR054_g036	409.751	6.90747	0.939416	7.35293	1.93904e-13	2.95303e-11	120.048	IVM9	intestine
PgR011_g184	10.1343	6.90604	1.25201	5.51598	3.46843e-08	1.25369e-06	119.93	IVM9	intestine
PgR146_g010	5238	6.90466	1.00216	6.88979	5.58745e-12	4.98592e-10	119.815	IVM9	intestine
PgR004_g211	57.503	6.88855	0.997142	6.90829	4.9054e-12	4.5185e-10	118.484	IVM9	intestine
PgR011_g087	138.845	6.88395	2.00474	3.43383	0.000595107	0.00751915	118.107	IVM9	intestine
PgR021_g037	8.19638	6.87759	1.3858	4.96291	6.94456e-07	1.84897e-05	117.587	IVM9	intestine
PgR089_g015	22.4656	6.85709	0.835936	8.20288	2.34689e-16	7.44615e-14	115.928	IVM9	intestine
PgB20_g024	46.0117	6.84693	0.848946	8.06521	7.31072e-16	2.03666e-13	115.115	IVM9	intestine
PgR015_g127	85.2698	6.81274	0.730411	9.32726	1.08641e-20	1.24089e-17	112.419	IVM9	intestine
PgR067_g007	60.8822	6.80699	0.961303	7.08101	1.43113e-12	1.60258e-10	111.972	IVM9	intestine
PgB13_g051	25.923	6.7985	1.11757	6.08326	1.17761e-09	5.8228e-08	111.315	IVM9	intestine
PgR018_g038	15.3297	6.78096	0.99988	6.78178	1.18705e-11	9.89672e-10	109.97	IVM9	intestine
PgE371_g001	41.0349	6.76997	1.38411	4.8912	1.00224e-06	2.54957e-05	109.135	IVM9	intestine
PgR054_g021	11.6152	6.76603	1.40563	4.81354	1.48283e-06	3.65807e-05	108.838	IVM9	intestine
PgB10_g064	32.6064	6.74387	0.915977	7.36249	1.80514e-13	2.81974e-11	107.178	IVM9	intestine
PgR008_g208	172.439	6.74021	0.795552	8.47236	2.40464e-17	1.01725e-14	106.907	IVM9	intestine
PgR080_g040	36.2342	6.73766	1.22477	5.50114	3.77338e-08	1.34686e-06	106.718	IVM9	intestine
PgR065_g054	136.344	6.71733	0.947047	7.09292	1.31311e-12	1.48499e-10	105.225	IVM9	intestine
PgR031_g085	43.3158	6.67763	1.28946	5.17861	2.23546e-07	6.77278e-06	102.368	IVM9	intestine
PgR048_g056	11061.9	6.67661	0.745305	8.95823	3.2993e-19	2.69175e-16	102.297	IVM9	intestine
PgB04_g147	8.76731	6.67183	1.1791	5.6584	1.52791e-08	5.99717e-07	101.958	IVM9	intestine
PgB09_g084	1342.61	6.66951	0.673004	9.91006	3.76426e-23	5.37442e-20	101.794	IVM9	intestine
PgR075_g027	11.2746	6.65468	1.32317	5.02936	4.92124e-07	1.36433e-05	100.753	IVM9	intestine
PgR031_g046	331.794	6.64826	0.838227	7.93133	2.16808e-15	5.38345e-13	100.306	IVM9	intestine
PgR024_g121	98956.4	6.64	0.86	7.75	0	0	99.7	IVM11	intestine
PgR197_g002	498.879	6.63078	0.896684	7.39478	1.41646e-13	2.34476e-11	99.0975	IVM9	intestine
PgB11_g057	80.3317	6.62491	0.892122	7.42602	1.11917e-13	1.90793e-11	98.6956	IVM9	intestine
PgR007_g152	157.269	6.61992	0.880559	7.51786	5.56803e-14	9.9372e-12	98.3545	IVM9	intestine
PgB10_g069	17.2461	6.61843	1.40214	4.72024	2.35564e-06	5.58218e-05	98.2528	IVM9	intestine
PgR033_g030	176.838	6.60659	0.753859	8.7637	1.88938e-18	1.18678e-15	97.4502	IVM9	intestine
PgR013_g092	32.568	6.58925	1.44728	4.55285	5.29245e-06	0.000116699	96.2858	IVM9	intestine
PgR020_g082	32.2298	6.51876	1.23259	5.28867	1.23207e-07	3.95301e-06	91.6944	IVM9	intestine
PgE082_g001	624.343	6.51602	1.23312	5.28417	1.26278e-07	4.04018e-06	91.5202	IVM9	intestine
PgR089_g032	36.2484	6.50686	1.07749	6.03893	1.55136e-09	7.57248e-08	90.9413	IVM9	intestine
PgR113_g010	292.088	6.50566	0.859863	7.56593	3.85108e-14	6.99414e-12	90.8654	IVM9	intestine
PgR128_g003	136.378	6.49257	0.717194	9.05274	1.39425e-19	1.22501e-16	90.0445	IVM9	intestine
PgR080_g029	302.564	6.48387	1.40355	4.61963	3.84422e-06	8.78173e-05	89.5035	IVM9	intestine
PgR093_g023	19.7021	6.46848	1.03651	6.24062	4.35836e-10	2.42835e-08	88.5537	IVM9	intestine
PgR047_g037	41.5194	6.42985	0.837432	7.67805	1.61522e-14	3.35438e-12	86.2139	IVM9	intestine
PgB21_g034	26.1227	6.38097	1.43523	4.44595	8.75025e-06	0.000185084	83.3421	IVM9	intestine
PgR090_g030	146.927	6.36164	0.904981	7.02958	2.07152e-12	2.15099e-10	82.2327	IVM9	intestine
PgR037_g044	28.5716	6.34732	1.18623	5.35082	8.75583e-08	2.92424e-06	81.4204	IVM9	intestine
PgR058_g037	21.954	6.34325	0.942511	6.73017	1.6947e-11	1.35363e-09	81.1914	IVM9	intestine
PgB04_g140	5.26224	6.33405	1.75926	3.60041	0.000317714	0.00436169	80.6752	IVM9	intestine
PgR160_g006	24.4761	6.30331	1.07202	5.87987	4.10594e-09	1.84638e-07	78.9741	IVM9	intestine
PgB11_g048	204.728	6.30082	0.855986	7.36089	1.82683e-13	2.81974e-11	78.8382	IVM9	intestine
PgR001X_g014	6.59733	6.29985	1.25008	5.03957	4.66569e-07	1.29979e-05	78.7851	IVM9	intestine
PgR092_g025	12.0305	6.29407	1.30743	4.81408	1.47881e-06	3.65605e-05	78.4702	IVM9	intestine
PgR012_g143	83.9485	6.27399	0.969087	6.47412	9.53668e-11	6.40753e-09	77.3852	IVM9	intestine
PgR047_g057	16.1671	6.2549	1.27599	4.90198	9.48737e-07	2.44616e-05	76.3684	IVM9	intestine
PgR180_g003	6.74303	6.24948	1.4195	4.40257	1.06974e-05	0.000222155	76.0816	IVM9	intestine
PgR028_g068	20.3789	6.24921	1.21177	5.1571	2.50799e-07	7.51344e-06	76.0678	IVM9	intestine
PgR040_g027	11.8024	6.24395	1.14304	5.46257	4.69292e-08	1.63422e-06	75.7909	IVM9	intestine
PgR070_g003	22.9841	6.24226	1.10487	5.64977	1.60664e-08	6.26317e-07	75.7023	IVM9	intestine
PgR089_g007	12.9269	6.23676	0.945023	6.59958	4.12318e-11	2.92515e-09	75.414	IVM9	intestine
PgR007_g162	5.69327	6.1707	1.26438	4.88043	1.05856e-06	2.67497e-05	72.0386	IVM9	intestine
PgR179_g005	18.9131	6.14837	0.981889	6.26177	3.8063e-10	2.16297e-08	70.932	IVM9	intestine
PgR043_g007	7.9105	6.13192	1.15675	5.301	1.15169e-07	3.74775e-06	70.128	IVM9	intestine
PgR019_g058	39.6317	6.11781	1.16158	5.26679	1.38831e-07	4.40479e-06	69.4457	IVM9	intestine
PgR133_g003	57.4236	6.08294	0.975656	6.23472	4.52588e-10	2.49732e-08	67.7873	IVM9	intestine
PgR003_g204	379.603	6.05869	0.62048	9.76452	1.59862e-22	2.02882e-19	66.6574	IVM9	intestine
PgR006_g075	12.3635	6.04673	1.39729	4.32748	1.50827e-05	0.000303836	66.107	IVM9	intestine
PgB05_g045	15.9887	6.04519	1.27132	4.75504	1.98407e-06	4.79113e-05	66.0366	IVM9	intestine
PgR058_g010	402.68	6.01663	0.751703	8.004	1.20442e-15	3.05708e-13	64.7418	IVM9	intestine
PgB05_g100	1085.74	5.99795	0.844535	7.10208	1.22892e-12	1.44709e-10	63.9093	IVM9	intestine
PgR067_g034	222.292	5.99615	0.855106	7.01217	2.34654e-12	2.34973e-10	63.8294	IVM9	intestine
PgR011_g007	206.023	5.99554	0.683024	8.77794	1.66493e-18	1.11863e-15	63.8025	IVM9	intestine
PgR023_g055	1802.2	5.98849	0.661234	9.05654	1.34656e-19	1.22501e-16	63.4915	IVM9	intestine
PgB04_g157	63.0897	5.96001	0.839029	7.10346	1.21674e-12	1.44709e-10	62.2502	IVM9	intestine
PgR046_g075	24.5553	5.95552	0.972177	6.12597	9.01351e-10	4.63749e-08	62.057	IVM9	intestine
PgR020_g130	29.6957	5.95142	1.0357	5.74628	9.12261e-09	3.76168e-07	61.8806	IVM9	intestine
PgR030_g070	130.136	5.93047	0.930567	6.37296	1.85415e-10	1.14476e-08	60.9886	IVM9	intestine
PgR002_g164	17.3592	5.92889	1.43673	4.12667	3.68053e-05	0.000661635	60.922	IVM9	intestine
PgE081_g004	49.7942	5.91692	1.5187	3.89606	9.77708e-05	0.00156625	60.4188	IVM9	intestine
PgB05_g112	14.4999	5.90924	1.23059	4.80195	1.57124e-06	3.85951e-05	60.0979	IVM9	intestine
PgR030_g069	262.249	5.90851	0.8137	7.26128	3.8343e-13	5.09249e-11	60.0672	IVM9	intestine
PgR045_g070	7.77756	5.90624	1.20582	4.89809	9.67713e-07	2.48387e-05	59.973	IVM9	intestine
PgR026_g024	129.254	5.86161	0.818405	7.16223	7.93726e-13	1.00733e-10	58.1461	IVM9	intestine
PgE047_g002	34.2393	5.79371	1.41972	4.08088	4.48655e-05	0.000787179	55.4728	IVM9	intestine
PgR031_g103	97.8086	5.77283	0.904807	6.38017	1.7689e-10	1.10613e-08	54.6757	IVM9	intestine
PgR075_g007	16.4652	5.77273	1.5433	3.7405	0.000183657	0.00272787	54.6719	IVM9	intestine
PgR006_g193	38.0751	5.72787	0.772707	7.41273	1.23722e-13	2.07817e-11	52.9982	IVM9	intestine
PgR284_g002	1036.99	5.72626	0.700602	8.17335	2.99952e-16	9.01594e-14	52.9391	IVM9	intestine
PgB11_g051	1224.9	5.71671	0.840692	6.8	1.04618e-11	8.78638e-10	52.5897	IVM9	intestine
PgB11_g052	419.885	5.71068	0.645009	8.85365	8.46991e-19	6.15672e-16	52.3705	IVM9	intestine
PgR077_g027	56.7577	5.66668	1.23018	4.60637	4.09757e-06	9.26781e-05	50.7975	IVM9	intestine
PgR030_g105	5.39192	5.66396	1.22572	4.62091	3.82058e-06	8.74522e-05	50.7015	IVM9	intestine
PgR034_g059	8.37552	5.65375	1.65533	3.41548	0.000636687	0.00791321	50.3441	IVM9	intestine
PgE117_g002	56.1257	5.63919	1.56461	3.60421	0.000313104	0.00430358	49.8387	IVM9	intestine
PgR043_g094	74.2792	5.6385	1.15515	4.88117	1.0546e-06	2.67086e-05	49.8149	IVM9	intestine
PgR116_g010	19.41	5.63475	0.967157	5.82609	5.67406e-09	2.47363e-07	49.6853	IVM9	intestine
PgR363_g002	30.3311	5.62815	1.3645	4.12469	3.7123e-05	0.000664607	49.4587	IVM9	intestine
PgR006_g112	24.305	5.61885	0.8366	6.71629	1.86403e-11	1.46834e-09	49.1409	IVM9	intestine
PgR007_g206	171.658	5.60685	0.918454	6.10466	1.03019e-09	5.22971e-08	48.7337	IVM9	intestine
PgR069_g034	27.0284	5.60666	1.01675	5.51427	3.50232e-08	1.26194e-06	48.7274	IVM9	intestine
PgR027_g050	39.1346	5.60106	0.965634	5.80039	6.61597e-09	2.80921e-07	48.5385	IVM9	intestine
PgB01_g122	24.2035	5.59318	1.05657	5.29371	1.19858e-07	3.86729e-06	48.274	IVM9	intestine
PgR007_g134	16.1467	5.58487	1.16587	4.79031	1.66522e-06	4.04684e-05	47.9969	IVM9	intestine
PgE128_g002	4865.55	5.58376	0.809407	6.89858	5.2526e-12	4.76153e-10	47.96	IVM9	intestine
PgR082_g032	34.2963	5.58359	1.09278	5.10954	3.22944e-07	9.36209e-06	47.9543	IVM9	intestine
PgR029_g056	715.771	5.58233	0.66324	8.41676	3.87048e-17	1.57888e-14	47.9125	IVM9	intestine
PgR026_g099	11.182	5.57851	1.09353	5.1014	3.37158e-07	9.7003e-06	47.7857	IVM9	intestine
PgR079_g014	12.186	5.57794	0.992011	5.62287	1.87813e-08	7.15066e-07	47.7671	IVM9	intestine
PgB04_g075	32.8835	5.57508	1.03917	5.36495	8.09723e-08	2.74441e-06	47.6723	IVM9	intestine
PgB02X_g144	75.0697	5.56036	0.802944	6.92497	4.36071e-12	4.08263e-10	47.1885	IVM9	intestine
PgR030_g030	10.5917	5.55444	1.23244	4.50688	6.57875e-06	0.000142315	46.9952	IVM9	intestine
PgR006_g111	4644.23	5.53118	0.640323	8.6381	5.71564e-18	3.2642e-15	46.2435	IVM9	intestine
PgR003_g175	11.8904	5.51604	0.963489	5.72506	1.03394e-08	4.18862e-07	45.7606	IVM9	intestine
PgB01_g020	48.3061	5.51248	0.966749	5.70208	1.18356e-08	4.7268e-07	45.6479	IVM9	intestine
PgB03_g144	10655.6	5.49117	0.846823	6.48444	8.90636e-11	6.01943e-09	44.9786	IVM9	intestine
PgR011_g160	23.3128	5.48748	0.99066	5.53921	3.03836e-08	1.11949e-06	44.8637	IVM9	intestine
PgR219_g004	29.5876	5.4869	1.28544	4.26849	1.96801e-05	0.00038294	44.8459	IVM9	intestine
PgE099_g001	73.2151	5.47539	1.4095	3.88462	0.000102492	0.001635	44.4893	IVM9	intestine
PgR002_g074	28.6548	5.47327	0.799145	6.84891	7.44141e-12	6.48823e-10	44.4242	IVM9	intestine
PgR103X_g025	102.21	5.46588	0.973951	5.61207	1.99921e-08	7.51152e-07	44.1971	IVM9	intestine
PgR027_g040	8.18189	5.45888	1.21248	4.50223	6.72428e-06	0.000144915	43.9832	IVM9	intestine
PgB04_g169	33.41	5.42996	0.763069	7.11595	1.11148e-12	1.35057e-10	43.1103	IVM9	intestine
PgR039_g047	18.1713	5.41382	1.129	4.79524	1.62479e-06	3.957e-05	42.6308	IVM9	intestine
PgR006_g146	37.583	5.39941	0.822588	6.56393	5.24081e-11	3.65003e-09	42.2069	IVM9	intestine
PgB19_g005	69.5014	5.39547	1.01824	5.29883	1.16548e-07	3.77112e-06	42.0918	IVM9	intestine
PgR109_g010	7.25834	5.37356	1.15451	4.65442	3.24901e-06	7.54272e-05	41.4574	IVM9	intestine
PgR036_g068	73.5098	5.36839	0.773013	6.94475	3.79129e-12	3.57885e-10	41.309	IVM9	intestine
PgB08_g062	12.5953	5.36565	1.29028	4.15853	3.20309e-05	0.000588194	41.2308	IVM9	intestine
PgR013_g017	114.319	5.36277	0.981862	5.46184	4.71232e-08	1.63599e-06	41.1485	IVM9	intestine
PgB13_g015	457.336	5.35678	0.64961	8.24615	1.63585e-16	5.49548e-14	40.9779	IVM9	intestine
PgR031_g091	2.73282	5.34323	1.66793	3.2035	0.00135767	0.0145882	40.595	IVM9	intestine
PgR140_g015	2.61704	5.34153	1.37001	3.89889	9.6633e-05	0.00155457	40.5472	IVM9	intestine
PgR037_g005	29.2941	5.33822	1.11077	4.80589	1.54064e-06	3.7925e-05	40.4543	IVM9	intestine
PgB04_g188	446.914	5.33387	0.996469	5.35277	8.66187e-08	2.90134e-06	40.3324	IVM9	intestine
PgR008_g127	29.152	5.32672	0.863456	6.16907	6.86919e-10	3.66635e-08	40.1331	IVM9	intestine
PgR003_g146	612.713	5.32469	0.942794	5.64777	1.62542e-08	6.3148e-07	40.0765	IVM9	intestine
PgR091_g030	126.292	5.32207	0.851979	6.24672	4.19168e-10	2.35849e-08	40.004	IVM9	intestine
PgR058_g009	447.873	5.31112	0.888561	5.97722	2.26979e-09	1.08023e-07	39.7015	IVM9	intestine
PgB05_g074	17.3779	5.30494	1.51931	3.49167	0.000480015	0.00620799	39.5317	IVM9	intestine
PgE098_g001	77.3872	5.30298	1.64196	3.22967	0.00123933	0.0135505	39.4782	IVM9	intestine
PgR084X_g038	18.4308	5.29764	1.06309	4.98326	6.25221e-07	1.68824e-05	39.3321	IVM9	intestine
PgR030_g029	9398.4	5.28401	0.614471	8.59927	8.02237e-18	3.98398e-15	38.9623	IVM9	intestine
PgB01_g171	1091.44	5.2752	0.866829	6.08563	1.16032e-09	5.76225e-08	38.7253	IVM9	intestine
PgB03_g102	28.9021	5.26318	1.01953	5.16238	2.43828e-07	7.32895e-06	38.404	IVM9	intestine
PgR003_g152	3.20568	5.26209	1.5185	3.46531	0.000529611	0.00678925	38.3747	IVM9	intestine
PgR075_g019	16.586	5.25393	0.764272	6.87443	6.224e-12	5.51089e-10	38.1585	IVM9	intestine
PgR042_g024	30.4886	5.25222	1.00266	5.2383	1.6206e-07	5.03003e-06	38.1133	IVM9	intestine
PgR024_g069	109.856	5.25095	0.828882	6.33498	2.37379e-10	1.41955e-08	38.0797	IVM9	intestine
PgB22_g038	45.3681	5.24798	1.4449	3.63207	0.000281151	0.00391623	38.0014	IVM9	intestine
PgB05_g040	40.7925	5.24365	1.26389	4.14883	3.3418e-05	0.000610721	37.8876	IVM9	intestine
PgB17_g032	75.9561	5.23348	0.831934	6.29074	3.1596e-10	1.83193e-08	37.6213	IVM9	intestine
PgR023_g075	154.124	5.22504	0.846386	6.17335	6.68585e-10	3.58525e-08	37.4018	IVM9	intestine
PgR044_g052	104.123	5.22003	0.762711	6.84405	7.69863e-12	6.61156e-10	37.2723	IVM9	intestine
PgR127_g011	3916.32	5.2	1.18	4.41	0	0	36.8	IVM11	intestine
PgB22_g044	97.4575	5.19271	1.45343	3.57272	0.000353293	0.00476987	36.5731	IVM9	intestine
PgB05_g104	1933.8	5.17229	0.716267	7.22117	5.15408e-13	6.76665e-11	36.0591	IVM9	intestine
PgR013_g129	26.1638	5.16162	1.42596	3.61976	0.000294881	0.00407764	35.7934	IVM9	intestine
PgR002_g101	16.1018	5.14532	1.03623	4.9654	6.8558e-07	1.8296e-05	35.3911	IVM9	intestine
PgR012_g171	110.811	5.14117	0.74519	6.89914	5.23192e-12	4.76153e-10	35.2896	IVM9	intestine
PgR201_g002	201.042	5.12172	0.767363	6.67445	2.48166e-11	1.87719e-09	34.8171	IVM9	intestine
PgE073_g002	87.2137	5.11985	1.64618	3.11014	0.00187001	0.0190368	34.7719	IVM9	intestine
PgR070_g013	14.2046	5.11602	1.04213	4.9092	9.1448e-07	2.39021e-05	34.6796	IVM9	intestine
PgE001_g001	82.4904	5.11441	1.69316	3.02062	0.00252256	0.0241717	34.6411	IVM9	intestine
PgR037_g088	1.77232	5.10183	1.69992	3.00121	0.00268906	0.0255103	34.3403	IVM9	intestine
PgB08_g014	39.1698	5.10174	0.769204	6.6325	3.30052e-11	2.38462e-09	34.3382	IVM9	intestine
PgR099_g024	20.0628	5.1012	1.42279	3.58534	0.000336636	0.00458837	34.3252	IVM9	intestine
PgR087_g010	67.9689	5.09403	1.0038	5.07474	3.88025e-07	1.10524e-05	34.1552	IVM9	intestine
PgR101_g029	41.7357	5.08997	0.859318	5.92326	3.15612e-09	1.4536e-07	34.059	IVM9	intestine
PgR109_g014	14.1231	5.06003	0.882159	5.73595	9.69653e-09	3.95549e-07	33.3595	IVM9	intestine
PgR048_g051	6.48737	5.055	0.948263	5.3308	9.77801e-08	3.22787e-06	33.2435	IVM9	intestine
PgR024_g036	59.5881	5.05295	0.984875	5.13055	2.88898e-07	8.50463e-06	33.1963	IVM9	intestine
PgR028_g029	127.294	5.04996	0.886	5.69972	1.20001e-08	4.7758e-07	33.1275	IVM9	intestine
PgR024_g041	126.763	5.04326	0.779385	6.47082	9.74735e-11	6.51077e-09	32.974	IVM9	intestine
PgR004_g061	841.962	5.04222	0.827085	6.09638	1.08497e-09	5.43532e-08	32.9504	IVM9	intestine
PgR013_g119	22.56	5.03	0.92	5.47	0	0	32.7	IVM11	intestine
PgR015_g070	956.143	5.01254	0.625073	8.01913	1.06496e-15	2.76455e-13	32.2793	IVM9	intestine
PgR071_g032	4.27378	4.9975	1.27556	3.91789	8.93264e-05	0.00146173	31.9446	IVM9	intestine
PgR081_g002	120.889	4.9892	0.751949	6.63503	3.24442e-11	2.36036e-09	31.7614	IVM9	intestine
PgR060_g051	196.625	4.98738	0.634581	7.85934	3.86177e-15	9.1894e-13	31.7213	IVM9	intestine
PgR044_g025	2047.96	4.97519	0.690291	7.20738	5.7039e-13	7.4034e-11	31.4543	IVM9	intestine
PgB06_g095	16.9407	4.9729	1.03628	4.7988	1.59615e-06	3.89557e-05	31.4045	IVM9	intestine
PgR025_g057	4.90094	4.97159	1.66624	2.98372	0.00284767	0.0266049	31.3761	IVM9	intestine
PgR031_g032	212.072	4.96646	0.963885	5.15254	2.56982e-07	7.64388e-06	31.2646	IVM9	intestine
PgB04_g130	7414.24	4.95891	0.724393	6.84561	7.61484e-12	6.58914e-10	31.1015	IVM9	intestine
PgR026_g051	13.6634	4.94761	0.821112	6.02549	1.68594e-09	8.15968e-08	30.8587	IVM9	intestine
PgB24X_g014	3.17189	4.9364	1.3247	3.72642	0.000194221	0.00284045	30.6199	IVM9	intestine
PgR004_g097	39.6818	4.93619	0.927415	5.32253	1.02335e-07	3.3685e-06	30.6155	IVM9	intestine
PgB25_g016	45.7319	4.93198	0.864821	5.70289	1.17792e-08	4.72078e-07	30.5263	IVM9	intestine
PgR004_g192	24.8761	4.92027	0.831716	5.91581	3.30252e-09	1.51492e-07	30.2795	IVM9	intestine
PgB15_g032	246.85	4.91557	0.840866	5.84585	5.04002e-09	2.23128e-07	30.181	IVM9	intestine
PgR001X_g255	103.979	4.8872	0.958528	5.09866	3.42075e-07	9.81702e-06	29.5934	IVM9	intestine
PgR075_g016	8.46792	4.88344	0.994916	4.9084	9.18223e-07	2.39264e-05	29.5164	IVM9	intestine
PgR009X_g196	4.11	4.87	1.24	3.94	0	0	29.2	IVM11	intestine
PgB15_g039	34.5415	4.8662	1.24676	3.90309	9.49724e-05	0.00153869	29.1657	IVM9	intestine
PgE063_g002	61.2357	4.864	1.46641	3.31694	0.000910085	0.0105234	29.1213	IVM9	intestine
PgB04_g183	302.629	4.84236	0.857979	5.64392	1.66223e-08	6.41418e-07	28.6878	IVM9	intestine
PgR031_g024	27.6814	4.8382	1.15561	4.18672	2.83017e-05	0.000528986	28.6051	IVM9	intestine
PgR008_g100	359.66	4.82	0.94	5.13	0	0	28.2	IVM11	intestine
PgR059_g063	6.01	4.82	0.86	5.64	0	0	28.2	IVM11	intestine
PgR098_g004	1130.4	4.81756	0.658299	7.31819	2.51344e-13	3.50104e-11	28.1987	IVM9	intestine
PgB01_g012	261.705	4.81583	0.733071	6.5694	5.0519e-11	3.54914e-09	28.165	IVM9	intestine
PgR002_g229	23.1355	4.81555	0.823213	5.8497	4.92468e-09	2.1887e-07	28.1595	IVM9	intestine
PgR007_g013	205.117	4.8141	0.804252	5.9858	2.15323e-09	1.03337e-07	28.1311	IVM9	intestine
PgR029_g113	34.2975	4.80851	1.19847	4.0122	6.01559e-05	0.00102267	28.0225	IVM9	intestine
PgR074X_g017	9.31025	4.8028	1.01046	4.75307	2.00347e-06	4.82778e-05	27.9117	IVM9	intestine
PgR001X_g261	4.23141	4.78548	1.15791	4.13285	3.58298e-05	0.000649478	27.5786	IVM9	intestine
PgR044_g038	887.476	4.75327	0.713455	6.66234	2.69508e-11	2.02521e-09	26.9698	IVM9	intestine
PgR069_g033	1462	4.73	0.94	5.04	0	0	26.5	IVM11	intestine
PgR008_g159	1495.92	4.72851	0.850711	5.55831	2.72399e-08	1.01018e-06	26.5109	IVM9	intestine
PgE089_g002	62.9141	4.70761	1.57141	2.99579	0.00273734	0.0258823	26.1295	IVM9	intestine
PgR006_g043	1460.06	4.69648	0.91595	5.12744	2.93712e-07	8.60201e-06	25.9287	IVM9	intestine
PgB01_g098	38.0893	4.69226	1.06425	4.40899	1.03852e-05	0.000216064	25.853	IVM9	intestine
PgR027_g144	28.6516	4.69076	1.0698	4.38472	1.16134e-05	0.000239006	25.8261	IVM9	intestine
PgR062_g032	56.8919	4.68896	0.881397	5.31992	1.03814e-07	3.40735e-06	25.794	IVM9	intestine
PgR032X_g105	11.8183	4.67443	1.11346	4.19813	2.69131e-05	0.000506427	25.5355	IVM9	intestine
PgR008_g106	3.33337	4.67091	1.43628	3.2521	0.00114557	0.0126912	25.4733	IVM9	intestine
PgB01_g103	30.1963	4.67055	1.08769	4.29399	1.75486e-05	0.000346783	25.4669	IVM9	intestine
PgR130_g008	3.73815	4.65897	1.12729	4.13288	3.58253e-05	0.000649478	25.2632	IVM9	intestine
PgE248_g001	115.966	4.65824	0.878741	5.30103	1.15149e-07	3.74775e-06	25.2504	IVM9	intestine
PgB04_g138	234.48	4.64209	0.732544	6.33694	2.34369e-10	1.40893e-08	24.9694	IVM9	intestine
PgB05_g098	48.5	4.62975	0.912984	5.07101	3.95709e-07	1.11876e-05	24.7568	IVM9	intestine
PgR003_g145	1787.96	4.62715	0.845268	5.47418	4.39553e-08	1.54431e-06	24.7121	IVM9	intestine
PgR019_g016	182.739	4.608	0.74274	6.20406	5.50238e-10	3.00709e-08	24.3864	IVM9	intestine
PgR065_g018	114.496	4.60652	1.03054	4.46999	7.82217e-06	0.000167	24.3613	IVM9	intestine
PgR041_g088	11.0564	4.59917	1.19526	3.84784	0.000119165	0.00187221	24.2375	IVM9	intestine
PgR040_g065	1032.82	4.59728	0.652047	7.05054	1.78228e-12	1.88492e-10	24.2058	IVM9	intestine
PgR063X_g047	5.48654	4.58582	1.20017	3.82099	0.000132917	0.00205714	24.0143	IVM9	intestine
PgR034_g019	702.608	4.58378	0.686403	6.67797	2.42269e-11	1.8448e-09	23.9804	IVM9	intestine
PgR016_g136	82264.6	4.5793	0.714343	6.41051	1.45038e-10	9.30686e-09	23.906	IVM9	intestine
PgR098_g017	171.982	4.57279	0.679305	6.73157	1.67838e-11	1.35003e-09	23.7984	IVM9	intestine
PgB12X_g019	25.9134	4.56384	1.32493	3.4446	0.00057191	0.00725818	23.6512	IVM9	intestine
PgB18_g020	3080.45	4.55889	0.583183	7.81725	5.3988e-15	1.20912e-12	23.5702	IVM9	intestine
PgR127_g011	3916.32	4.55812	1.17964	3.86399	0.000111552	0.00176964	23.5576	IVM9	intestine
PgR059_g048	993.52	4.55606	0.958942	4.75114	2.02277e-06	4.84362e-05	23.524	IVM9	intestine
PgR003_g144	742.837	4.54641	0.827685	5.49293	3.95321e-08	1.40665e-06	23.3672	IVM9	intestine
PgR031_g019	565.447	4.54394	0.714162	6.36261	1.98348e-10	1.21802e-08	23.3272	IVM9	intestine
PgB02X_g003	1908.3	4.51364	0.638785	7.06599	1.59479e-12	1.73112e-10	22.8424	IVM9	intestine
PgB01_g099	67.3	4.51	1.05	4.28	0	0	22.8	IVM11	intestine
PgB01_g099	67.2999	4.50966	1.02995	4.3785	1.195e-05	0.000244174	22.7794	IVM9	intestine
PgR006_g125	32.4982	4.50898	1.05231	4.28483	1.82879e-05	0.000360575	22.7687	IVM9	intestine
PgR020_g131	10546.5	4.49305	0.841993	5.33621	9.49121e-08	3.14228e-06	22.5186	IVM9	intestine
PgR145_g008	11.7552	4.4925	0.876065	5.12804	2.92768e-07	8.59639e-06	22.5101	IVM9	intestine
PgR024_g046	7.90154	4.48913	1.11767	4.01651	5.9066e-05	0.00100996	22.4575	IVM9	intestine
PgR039_g042	24.1061	4.47625	1.04476	4.28448	1.8317e-05	0.000360575	22.2579	IVM9	intestine
PgB09_g047	2782.64	4.47341	0.863591	5.18001	2.21875e-07	6.74004e-06	22.2142	IVM9	intestine
PgR001X_g082	2685.65	4.46064	0.581136	7.67572	1.64489e-14	3.35498e-12	22.0185	IVM9	intestine
PgB03_g053	35078.5	4.45595	0.782692	5.69312	1.24742e-08	4.9131e-07	21.947	IVM9	intestine
PgR018_g075	86.3674	4.44842	0.754184	5.89832	3.67223e-09	1.66445e-07	21.8327	IVM9	intestine
PgE136_g001	87.5837	4.44198	1.60052	2.77533	0.00551457	0.0442639	21.7355	IVM9	intestine
PgR026_g075	12.8	4.44	1.24	3.59	0	0.01	21.7	IVM11	intestine
PgR010_g150	15.5514	4.4367	1.01769	4.35956	1.30322e-05	0.000264864	21.6561	IVM9	intestine
PgR107_g008	5.12867	4.4356	1.00213	4.42618	9.59163e-06	0.000201389	21.6396	IVM9	intestine
PgR233X_g002	160.593	4.4236	0.695481	6.36049	2.01109e-10	1.22838e-08	21.4603	IVM9	intestine
PgR071_g040	15.3901	4.42026	1.05079	4.20662	2.59219e-05	0.000490199	21.4107	IVM9	intestine
PgR029_g110	9302.56	4.41963	0.88039	5.02008	5.16494e-07	1.42497e-05	21.4014	IVM9	intestine
PgR138_g004	2.05158	4.40547	1.50903	2.91941	0.00350698	0.0311969	21.1923	IVM9	intestine
PgB17_g028	69.9336	4.39637	0.972885	4.5189	6.21605e-06	0.000134981	21.0591	IVM9	intestine
PgR036_g096	104.697	4.39185	0.908487	4.83425	1.33648e-06	3.32577e-05	20.9933	IVM9	intestine
PgB01_g098	38.09	4.39	1.12	3.92	0	0	21	IVM11	intestine
PgR019_g148	1270.71	4.38854	0.77929	5.63146	1.78687e-08	6.84886e-07	20.9451	IVM9	intestine
PgR027_g021	617.462	4.38833	0.900433	4.87357	1.09598e-06	2.76341e-05	20.942	IVM9	intestine
PgE027_g003	28.8065	4.38404	1.47165	2.97899	0.00289201	0.0269654	20.8799	IVM9	intestine
PgR069_g034	27.03	4.38	1.02	4.3	0	0	20.8	IVM11	intestine
PgR057_g048	72.0254	4.37972	0.746433	5.86753	4.42323e-09	1.98126e-07	20.8175	IVM9	intestine
PgR012_g175	63.0118	4.35706	0.617759	7.05302	1.75074e-12	1.86888e-10	20.4931	IVM9	intestine
PgR025_g051	155.186	4.3513	0.62851	6.9232	4.41543e-12	4.10025e-10	20.4114	IVM9	intestine
PgR002_g167	14.2656	4.34478	0.759004	5.72432	1.0385e-08	4.19142e-07	20.3193	IVM9	intestine
PgR008_g096	9200.26	4.33752	0.744228	5.82822	5.60218e-09	2.45165e-07	20.2173	IVM9	intestine
PgR071_g046	3364.77	4.33598	0.80422	5.39154	6.98561e-08	2.38891e-06	20.1958	IVM9	intestine
PgR122_g016	18.0261	4.33598	1.00037	4.33437	1.46178e-05	0.000295512	20.1957	IVM9	intestine
PgR013_g033	40.3788	4.33494	0.703291	6.1638	7.1021e-10	3.75556e-08	20.1812	IVM9	intestine
PgR037_g068	3165.24	4.32813	0.591289	7.31983	2.48276e-13	3.501e-11	20.0862	IVM9	intestine
PgB07_g069	1.96442	4.32684	1.16722	3.70696	0.000209766	0.00303285	20.0682	IVM9	intestine
PgR069_g023	4.04515	4.32136	1.19577	3.61388	0.000301646	0.0041561	19.9922	IVM9	intestine
PgR088_g032	33.1396	4.31801	0.989395	4.3643	1.2753e-05	0.000259653	19.9458	IVM9	intestine
PgR063X_g048	56.2625	4.29816	0.938895	4.5779	4.69677e-06	0.000105396	19.6733	IVM9	intestine
PgR006_g049	103.719	4.28441	0.548975	7.80439	5.9792e-15	1.31335e-12	19.4866	IVM9	intestine
PgR042_g075	20.9915	4.27952	1.16381	3.67717	0.000235839	0.0033714	19.4206	IVM9	intestine
PgR019_g072	12.859	4.27272	0.934253	4.57341	4.7986e-06	0.000107063	19.3293	IVM9	intestine
PgR007_g154	9.68372	4.25813	1.00739	4.22688	2.36949e-05	0.000454099	19.1348	IVM9	intestine
PgR032X_g118	27.366	4.24925	0.82136	5.17343	2.2983e-07	6.92645e-06	19.0175	IVM9	intestine
PgR071_g031	83.9693	4.24218	0.813501	5.21472	1.84092e-07	5.65242e-06	18.9245	IVM9	intestine
PgR028_g017	7.6861	4.24002	1.22888	3.4503	0.000559954	0.00714614	18.8962	IVM9	intestine
PgR033_g005	120.148	4.23391	0.91164	4.64428	3.41269e-06	7.85883e-05	18.8163	IVM9	intestine
PgR012_g095	32.4237	4.2253	1.08241	3.90362	9.47651e-05	0.00153751	18.7044	IVM9	intestine
PgR028_g116	7.75033	4.22312	1.08224	3.90219	9.53266e-05	0.00154006	18.6761	IVM9	intestine
PgR121_g005	4.08843	4.22304	1.38538	3.04829	0.00230149	0.0223724	18.6751	IVM9	intestine
PgR051X_g047	1944.14	4.2192	0.800629	5.26986	1.36526e-07	4.35586e-06	18.6255	IVM9	intestine
PgR059_g061	5403.19	4.21912	0.539319	7.82305	5.15588e-15	1.17781e-12	18.6244	IVM9	intestine
PgR015_g145	465.282	4.2114	0.66643	6.31935	2.62674e-10	1.56264e-08	18.525	IVM9	intestine
PgR166_g015	1351.28	4.20268	0.92908	4.52348	6.08301e-06	0.000132343	18.4133	IVM9	intestine
PgR004_g173	107.428	4.19758	0.600972	6.98464	2.85585e-12	2.78799e-10	18.3483	IVM9	intestine
PgE031_g002	51.4832	4.19267	1.52555	2.74831	0.00599039	0.0471228	18.2861	IVM9	intestine
PgB10_g063	110.728	4.18503	0.811641	5.15625	2.51939e-07	7.51344e-06	18.1894	IVM9	intestine
PgB01_g171	1091.44	4.17	0.95	4.39	0	0	18	IVM11	intestine
PgR004_g157	8.73187	4.1694	1.21955	3.41879	0.000629006	0.00786052	17.9934	IVM9	intestine
PgR026_g004	11.5377	4.15002	1.37114	3.02669	0.00247244	0.0237512	17.7533	IVM9	intestine
PgR037_g041	2235.81	4.14501	0.566148	7.32143	2.45349e-13	3.501e-11	17.6918	IVM9	intestine
PgB01_g025	8.64706	4.14356	1.23082	3.36651	0.000761255	0.00915268	17.6741	IVM9	intestine
PgB14X_g065	4.15717	4.11748	1.21418	3.39115	0.000695994	0.00850229	17.3574	IVM9	intestine
PgR022X_g039	15.2769	4.11567	1.10388	3.72837	0.000192719	0.00282209	17.3356	IVM9	intestine
PgR011_g072	96969.9	4.11198	0.870997	4.721	2.34689e-06	5.58218e-05	17.2913	IVM9	intestine
PgR007_g100	15.9881	4.09894	0.780277	5.25318	1.49493e-07	4.70259e-06	17.1357	IVM9	intestine
PgB02X_g220	16.9074	4.09645	1.47583	2.7757	0.00550833	0.0442639	17.1062	IVM9	intestine
PgR037_g062	11.6698	4.09202	1.04865	3.90219	9.53263e-05	0.00154006	17.0537	IVM9	intestine
PgR138_g009	38.9026	4.08519	0.82537	4.94953	7.43928e-07	1.97608e-05	16.9733	IVM9	intestine
PgR034_g051	116.167	4.08515	0.87188	4.68544	2.79353e-06	6.51179e-05	16.9727	IVM9	intestine
PgR002_g111	21.5442	4.08277	0.745891	5.47369	4.40768e-08	1.54431e-06	16.9448	IVM9	intestine
PgR004_g248	86.8856	4.0807	0.779867	5.23255	1.67183e-07	5.16099e-06	16.9204	IVM9	intestine
PgR009X_g105	10.7197	4.0797	0.997498	4.08994	4.31492e-05	0.000761746	16.9088	IVM9	intestine
PgR054_g025	498.589	4.07812	0.537432	7.58816	3.24486e-14	6.18447e-12	16.8903	IVM9	intestine
PgR047_g031	13.589	4.06789	0.759625	5.35513	8.54969e-08	2.87219e-06	16.7709	IVM9	intestine
PgR237_g002	241.409	4.06266	0.734236	5.53318	3.14469e-08	1.15124e-06	16.7103	IVM9	intestine
PgB03_g109	21.9123	4.05362	1.33604	3.03406	0.00241289	0.0233164	16.6059	IVM9	intestine
PgR036_g102	14153	4.04393	0.6976	5.79692	6.75443e-09	2.84683e-07	16.4947	IVM9	intestine
PgR002_g066	459.158	4.04187	0.538465	7.50628	6.08317e-14	1.06015e-11	16.4712	IVM9	intestine
PgB05_g038	6.49543	4.03837	1.14943	3.51336	0.000442482	0.00576945	16.4312	IVM9	intestine
PgR048_g047	65.9735	4.03737	0.898893	4.49149	7.07267e-06	0.000152136	16.4199	IVM9	intestine
PgR090_g005	654.784	4.03699	0.65449	6.16815	6.90951e-10	3.67072e-08	16.4155	IVM9	intestine
PgR004_g042	43.6614	4.03196	0.678034	5.94655	2.73849e-09	1.28462e-07	16.3584	IVM9	intestine
PgB10_g028	228.03	4.02	0.61	6.59	0	0	16.2	IVM11	intestine
PgB19_g036	3.44827	4.01842	1.16613	3.44593	0.000569094	0.00724781	16.2056	IVM9	intestine
PgR092_g005	30781.2	4.01183	0.648274	6.18847	6.07501e-10	3.27305e-08	16.1317	IVM9	intestine
PgR057_g050	180.83	4.00986	0.642976	6.23641	4.47737e-10	2.48255e-08	16.1098	IVM9	intestine
PgR022X_g004	20.8447	4.00535	0.69821	5.7366	9.65954e-09	3.95453e-07	16.0595	IVM9	intestine
PgR033_g078	25.2797	3.99479	0.840721	4.75163	2.01785e-06	4.842e-05	15.9424	IVM9	intestine
PgB28_g013	194.681	3.98756	0.794711	5.01763	5.23141e-07	1.43983e-05	15.8626	IVM9	intestine
PgB01_g144	121.259	3.98098	0.884139	4.50267	6.71062e-06	0.000144894	15.7905	IVM9	intestine
PgR010_g068	1094.43	3.97629	0.795086	5.00108	5.70104e-07	1.55783e-05	15.7392	IVM9	intestine
PgR042_g102	1813.63	3.96784	0.684175	5.79946	6.65306e-09	2.81449e-07	15.6473	IVM9	intestine
PgB01_g190	147.394	3.96771	0.681296	5.82377	5.75341e-09	2.49198e-07	15.6459	IVM9	intestine
PgR024_g109	88.5624	3.96375	0.717865	5.52159	3.35947e-08	1.22203e-06	15.603	IVM9	intestine
PgB01_g031	57.4618	3.95843	0.675535	5.85969	4.6372e-09	2.06899e-07	15.5456	IVM9	intestine
PgR011_g148	3.74591	3.95503	1.26009	3.13868	0.00169712	0.0176544	15.5089	IVM9	intestine
PgR071_g013	54.9551	3.94944	0.675828	5.84386	5.10064e-09	2.2494e-07	15.449	IVM9	intestine
PgR057_g055	10.3685	3.93856	1.13528	3.46924	0.000521931	0.00669832	15.3329	IVM9	intestine
PgR035X_g031	459.891	3.93137	0.601564	6.53524	6.35063e-11	4.39618e-09	15.2566	IVM9	intestine
PgB13_g019	8.82388	3.93121	1.33577	2.94303	0.00325013	0.0295159	15.255	IVM9	intestine
PgR015_g114	30.3238	3.92639	1.07827	3.64139	0.000271173	0.00380042	15.2041	IVM9	intestine
PgR064_g041	13.5141	3.92267	1.16015	3.38116	0.000721795	0.00873342	15.165	IVM9	intestine
PgR051X_g024	32.6009	3.91856	0.78497	4.99199	5.97593e-07	1.62131e-05	15.1219	IVM9	intestine
PgR007_g066	5.55195	3.91612	1.2482	3.1374	0.00170453	0.0177153	15.0962	IVM9	intestine
PgR126X_g015	6.96	3.91	1.25	3.12	0	0.02	15	IVM11	intestine
PgR067_g043	14.881	3.90436	0.90641	4.3075	1.65108e-05	0.000329696	14.9738	IVM9	intestine
PgB08_g077	218.299	3.8883	0.60458	6.43141	1.26429e-10	8.20498e-09	14.8079	IVM9	intestine
PgR006_g144	6.04134	3.87175	1.4129	2.74029	0.00613853	0.0480893	14.6391	IVM9	intestine
PgR001X_g238	1762.87	3.86505	0.685366	5.6394	1.7064e-08	6.56245e-07	14.5713	IVM9	intestine
PgR057_g056	9.88288	3.84787	1.18292	3.25285	0.00114254	0.0126823	14.3987	IVM9	intestine
PgR015_g069	200.465	3.84471	0.760104	5.05813	4.23381e-07	1.19404e-05	14.3672	IVM9	intestine
PgR043_g083	37.8552	3.84104	1.00276	3.83045	0.000127907	0.00198769	14.3308	IVM9	intestine
PgR028_g002	149.376	3.83917	0.988608	3.8834	0.000103004	0.00164088	14.3121	IVM9	intestine
PgB04_g076	105.545	3.83866	0.66469	5.77512	7.68996e-09	3.19399e-07	14.3071	IVM9	intestine
PgR114_g012	788.485	3.82228	0.756949	5.04958	4.42772e-07	1.24259e-05	14.1456	IVM9	intestine
PgR048_g040	141.64	3.81555	0.516611	7.38572	1.51629e-13	2.43931e-11	14.0797	IVM9	intestine
PgR003_g203	32312.9	3.81501	0.619096	6.16222	7.17333e-10	3.77575e-08	14.0744	IVM9	intestine
PgR029_g033	8471.24	3.81316	0.573011	6.6546	2.84069e-11	2.12068e-09	14.0565	IVM9	intestine
PgR129_g009	3085.63	3.79795	0.85799	4.42657	9.57441e-06	0.000201389	13.909	IVM9	intestine
PgB05_g087	204.216	3.79137	0.536103	7.07209	1.52615e-12	1.6924e-10	13.8457	IVM9	intestine
PgR003_g266	10.5107	3.78481	0.948616	3.98982	6.61222e-05	0.00111393	13.7829	IVM9	intestine
PgR007_g173	44.9731	3.77981	0.755289	5.00445	5.60214e-07	1.53448e-05	13.7352	IVM9	intestine
PgB19_g032	21325.4	3.77897	0.482232	7.83641	4.63592e-15	1.08064e-12	13.7273	IVM9	intestine
PgR112_g014	6.09785	3.76711	0.887787	4.24326	2.20294e-05	0.000425033	13.6149	IVM9	intestine
PgR009X_g196	4.10871	3.76077	1.24631	3.01752	0.00254854	0.0243797	13.5552	IVM9	intestine
PgR166_g016	24.5551	3.75689	0.74749	5.026	5.00813e-07	1.38506e-05	13.5187	IVM9	intestine
PgR034_g033	28.5329	3.75433	1.10995	3.38242	0.00071849	0.00870265	13.4948	IVM9	intestine
PgR063X_g015	14.27	3.75	0.96	3.9	0	0	13.5	IVM11	intestine
PgB09_g087	3587.69	3.74674	0.533343	7.025	2.14063e-12	2.20273e-10	13.424	IVM9	intestine
PgR019_g135	2614.53	3.74071	1.16245	3.21794	0.00129114	0.0140051	13.368	IVM9	intestine
PgR071_g018	215.751	3.73733	0.832612	4.48867	7.16678e-06	0.00015387	13.3367	IVM9	intestine
PgR028_g069	53.0271	3.73341	0.930494	4.01229	6.01332e-05	0.00102267	13.3005	IVM9	intestine
PgB03_g106	233.21	3.72725	0.683783	5.45093	5.01075e-08	1.72909e-06	13.2439	IVM9	intestine
PgR008_g039	725.588	3.72328	0.890433	4.18143	2.89685e-05	0.00053889	13.2075	IVM9	intestine
PgR081_g025	22.5552	3.71655	0.960102	3.87099	0.000108393	0.00172193	13.146	IVM9	intestine
PgR002_g184	7106.22	3.7082	0.975252	3.8023	0.00014336	0.00218911	13.0701	IVM9	intestine
PgB16_g049	54.4479	3.70564	0.995577	3.72211	0.000197566	0.002882	13.047	IVM9	intestine
PgR036_g080	5.42243	3.7013	1.04553	3.5401	0.000399973	0.0053122	13.0077	IVM9	intestine
PgB15_g053	143.869	3.69921	1.14542	3.22958	0.00123974	0.0135505	12.9889	IVM9	intestine
PgB09_g032	14.4208	3.69787	1.01928	3.62793	0.0002857	0.00397475	12.9768	IVM9	intestine
PgR032X_g101	5.93083	3.69021	1.08076	3.41446	0.000639089	0.00792582	12.9082	IVM9	intestine
PgR030_g025	1598.88	3.68978	0.581356	6.34685	2.19764e-10	1.33518e-08	12.9043	IVM9	intestine
PgR045_g014	104.407	3.6892	1.00939	3.65489	0.00025729	0.00363708	12.8991	IVM9	intestine
PgB05_g055	37.9679	3.68335	1.00417	3.66804	0.00024442	0.00347235	12.8469	IVM9	intestine
PgR053_g052	961.789	3.67351	0.579101	6.34347	2.24646e-10	1.35762e-08	12.7596	IVM9	intestine
PgR036_g047	367.191	3.67015	0.630222	5.82359	5.75979e-09	2.49198e-07	12.7299	IVM9	intestine
PgR039_g063	16.1485	3.66596	1.02664	3.57082	0.00035587	0.00479899	12.693	IVM9	intestine
PgB03_g058	376.156	3.66284	0.83917	4.36483	1.27221e-05	0.000259485	12.6655	IVM9	intestine
PgR111X_g017	47.852	3.65974	0.953149	3.83962	0.000123223	0.00192538	12.6383	IVM9	intestine
PgR013_g025	216.592	3.64718	0.774341	4.71004	2.47668e-06	5.84476e-05	12.5288	IVM9	intestine
PgR038X_g085	236.83	3.64315	0.56075	6.49693	8.19753e-11	5.57334e-09	12.4939	IVM9	intestine
PgB23_g013	5.06634	3.64253	1.10989	3.28188	0.00103116	0.0116383	12.4885	IVM9	intestine
PgR003_g063	690.056	3.6424	0.830385	4.3864	1.15241e-05	0.000237596	12.4874	IVM9	intestine
PgR011_g156	16.1837	3.62698	0.998031	3.63413	0.000278916	0.00389459	12.3546	IVM9	intestine
PgR010_g157	34601.2	3.62463	0.623878	5.80984	6.25329e-09	2.6751e-07	12.3345	IVM9	intestine
PgR047_g066	72.5454	3.62335	1.17783	3.0763	0.0020959	0.0207807	12.3236	IVM9	intestine
PgR049_g054	90.3185	3.61632	0.81381	4.44369	8.84299e-06	0.0001867	12.2637	IVM9	intestine
PgR017X_g096	435.704	3.61185	0.527991	6.84074	7.87826e-12	6.71534e-10	12.2258	IVM9	intestine
PgR003_g174	2779.44	3.60868	0.587305	6.14448	8.02239e-10	4.16508e-08	12.1989	IVM9	intestine
PgR106_g007	1455.91	3.60704	0.921874	3.91272	9.12608e-05	0.00148699	12.185	IVM9	intestine
PgR004_g100	431.938	3.60591	0.513917	7.01653	2.27452e-12	2.31961e-10	12.1755	IVM9	intestine
PgR018_g071	317.448	3.60329	1.02961	3.49968	0.000465821	0.00604615	12.1534	IVM9	intestine
PgR058_g040	4.63552	3.60143	0.936871	3.84411	0.000120992	0.00189831	12.1378	IVM9	intestine
PgR033_g011	11979.1	3.59306	0.699653	5.13548	2.81425e-07	8.30602e-06	12.0675	IVM9	intestine
PgR032X_g087	413.18	3.58	0.92	3.89	0	0	12	IVM11	intestine
PgR016_g047	132.133	3.57893	1.04162	3.43593	0.000590519	0.00746944	11.9499	IVM9	intestine
PgR009X_g148	429.736	3.57545	0.874117	4.09036	4.30706e-05	0.000761536	11.9211	IVM9	intestine
PgB20_g017	5.94832	3.56881	0.852481	4.18638	2.83435e-05	0.000528986	11.8664	IVM9	intestine
PgR024_g044	104.822	3.53797	0.705331	5.01604	5.2747e-07	1.44826e-05	11.6154	IVM9	intestine
PgR091_g018	960.13	3.53143	0.599267	5.89293	3.79417e-09	1.71293e-07	11.5629	IVM9	intestine
PgR009X_g149	84.1865	3.52895	0.94418	3.73758	0.000185797	0.00274537	11.543	IVM9	intestine
PgR012_g059	101.464	3.52498	1.08802	3.23981	0.0011961	0.0132126	11.5113	IVM9	intestine
PgB16_g059	1086.5	3.5186	0.501866	7.01103	2.36578e-12	2.34973e-10	11.4605	IVM9	intestine
PgB28_g012	85.7234	3.51405	0.914382	3.84309	0.000121494	0.00190357	11.4244	IVM9	intestine
PgR079_g028	132249	3.5119	0.744168	4.71922	2.36749e-06	5.59866e-05	11.4074	IVM9	intestine
PgR012_g179	46.9587	3.50104	0.792459	4.41795	9.96423e-06	0.000207685	11.3219	IVM9	intestine
PgR106_g031	28.6212	3.49985	1.02179	3.42523	0.000614286	0.0077358	11.3126	IVM9	intestine
PgR035X_g070	14.7287	3.49941	0.957768	3.65372	0.000258473	0.0036464	11.3091	IVM9	intestine
PgR031_g047	38853.9	3.49431	0.965865	3.6178	0.000297114	0.00410355	11.2692	IVM9	intestine
PgR024_g005	12.5982	3.49012	1.19753	2.91445	0.00356321	0.0315496	11.2365	IVM9	intestine
PgB02X_g111	108.562	3.49003	0.764449	4.56542	4.98497e-06	0.000110346	11.2358	IVM9	intestine
PgR081_g001	187.587	3.48646	0.620556	5.61829	1.92861e-08	7.29423e-07	11.208	IVM9	intestine
PgR013_g027	41.7888	3.48632	0.857999	4.06332	4.83792e-05	0.000839798	11.207	IVM9	intestine
PgR077_g036	1627.38	3.47369	0.673624	5.15672	2.51312e-07	7.51344e-06	11.1093	IVM9	intestine
PgR178_g002	11.6205	3.47	1.04473	3.32142	0.0008956	0.0104171	11.0809	IVM9	intestine
PgR009X_g190	1428.16	3.46945	0.550381	6.30373	2.90567e-10	1.70198e-08	11.0767	IVM9	intestine
PgR021_g035	6858.72	3.45368	0.750368	4.60265	4.17157e-06	9.41654e-05	10.9562	IVM9	intestine
PgR006_g005	41.94	3.45	0.81	4.25	0	0	10.9	IVM11	intestine
PgR058_g030	7390.29	3.44803	0.551081	6.25685	3.92828e-10	2.22123e-08	10.9134	IVM9	intestine
PgR036_g034	18.3282	3.44476	0.701852	4.90811	9.19602e-07	2.39264e-05	10.8887	IVM9	intestine
PgR017X_g074	55.8749	3.44425	0.843355	4.08399	4.4269e-05	0.000780309	10.8849	IVM9	intestine
PgB15_g037	322.613	3.44024	1.01278	3.39684	0.000681685	0.00836328	10.8547	IVM9	intestine
PgR015_g012	4.137	3.4392	1.22491	2.80771	0.00498952	0.0411185	10.8468	IVM9	intestine
PgR029_g021	28.0324	3.43746	0.997865	3.44481	0.000571454	0.00725818	10.8337	IVM9	intestine
PgR103X_g023	1532.13	3.43002	0.532386	6.44274	1.17338e-10	7.74704e-09	10.778	IVM9	intestine
PgR009X_g149	84.19	3.43	1.02	3.35	0	0.01	10.8	IVM11	intestine
PgR118_g020	59.3869	3.42521	0.888155	3.85654	0.000115002	0.0018118	10.7421	IVM9	intestine
PgR081_g014	81.9757	3.42189	1.02554	3.33666	0.000847917	0.00993324	10.7174	IVM9	intestine
PgR034_g031	132.24	3.41307	0.793732	4.30002	1.70779e-05	0.000339967	10.6521	IVM9	intestine
PgR108X_g023	193.346	3.41121	0.7133	4.78229	1.73309e-06	4.20284e-05	10.6384	IVM9	intestine
PgR106_g022	5.14339	3.41093	1.16659	2.92384	0.00345743	0.0308615	10.6364	IVM9	intestine
PgB02X_g122	330.264	3.39376	0.79685	4.25897	2.05368e-05	0.000398253	10.5105	IVM9	intestine
PgB09_g074	21.6763	3.3935	0.929221	3.65199	0.000260219	0.00366488	10.5086	IVM9	intestine
PgR101_g002	12.972	3.38798	1.23	2.75446	0.00587887	0.0464695	10.4685	IVM9	intestine
PgR015_g119	2617.3	3.37326	0.605232	5.57351	2.49662e-08	9.3191e-07	10.3622	IVM9	intestine
PgB41X_g002	10.3228	3.37294	1.22025	2.76414	0.00570734	0.0453017	10.3599	IVM9	intestine
PgR001X_g128	327.42	3.37	0.96	3.53	0	0.01	10.3	IVM11	intestine
PgR024_g107	33.7488	3.36728	0.873096	3.85671	0.000114921	0.0018118	10.3194	IVM9	intestine
PgR023_g081	1462	3.36582	0.56793	5.92647	3.09519e-09	1.43131e-07	10.3089	IVM9	intestine
PgR076_g020	89.0659	3.36135	0.697746	4.81743	1.45416e-06	3.60291e-05	10.277	IVM9	intestine
PgR006_g028	1414.3	3.36	1.03	3.27	0	0.02	10.3	IVM11	intestine
PgR058_g041	426.901	3.35955	0.723602	4.64281	3.43699e-06	7.89885e-05	10.2642	IVM9	intestine
PgR001X_g090	854.438	3.35134	0.737104	4.54663	5.45123e-06	0.000119509	10.2059	IVM9	intestine
PgR007_g044	122.702	3.35085	0.727068	4.60872	4.05164e-06	9.18212e-05	10.2025	IVM9	intestine
PgR064_g023	244.144	3.34781	0.683671	4.89682	9.74007e-07	2.49442e-05	10.181	IVM9	intestine
PgR058_g013	35.0224	3.3349	0.80048	4.16613	3.09814e-05	0.000570757	10.0904	IVM9	intestine
PgR017X_g014	42.8105	3.33074	1.13443	2.93605	0.00332426	0.0300342	10.0613	IVM9	intestine
PgR018_g109	296.307	3.32094	0.703511	4.72052	2.35239e-06	5.58218e-05	9.99316	IVM9	intestine
PgR049_g004	2.93302	3.31752	1.19558	2.77482	0.00552322	0.044271	9.96949	IVM9	intestine
PgR073_g014	661.683	3.31553	0.491528	6.74536	1.52651e-11	1.24541e-09	9.95577	IVM9	intestine
PgR068_g033	19828.9	3.31401	0.901551	3.6759	0.000237015	0.00338399	9.94525	IVM9	intestine
PgR001X_g156	39.6157	3.31233	0.8066	4.10653	4.01645e-05	0.000714579	9.93368	IVM9	intestine
PgR003_g198	334.594	3.31217	0.891416	3.71562	0.000202704	0.00293817	9.93257	IVM9	intestine
PgB03_g108	267.583	3.30835	0.905004	3.65562	0.000256561	0.00363127	9.90632	IVM9	intestine
PgR242_g003	50.6673	3.30606	0.801477	4.12495	3.7081e-05	0.000664607	9.89059	IVM9	intestine
PgR008_g181	27.7683	3.30032	0.770419	4.2838	1.83729e-05	0.000360575	9.85135	IVM9	intestine
PgR042_g075	20.99	3.3	1.17	2.83	0	0.04	9.8	IVM11	intestine
PgR005X_g208	187.974	3.29907	0.753265	4.37969	1.18846e-05	0.000243272	9.84283	IVM9	intestine
PgB04_g145	1732.6	3.29894	0.536822	6.14531	7.981e-10	4.16251e-08	9.84191	IVM9	intestine
PgR004_g112	2280.23	3.29768	1.01082	3.26236	0.00110488	0.0123483	9.8333	IVM9	intestine
PgR011_g058	812.334	3.2926	0.642888	5.12157	3.03e-07	8.85131e-06	9.79875	IVM9	intestine
PgR026_g001	6733.25	3.29177	0.672989	4.89126	1.0019e-06	2.54957e-05	9.79312	IVM9	intestine
PgR034_g033	28.53	3.29	1.11	2.96	0	0.03	9.8	IVM11	intestine
PgR108X_g020	9.39459	3.28849	1.17676	2.79453	0.00519759	0.0422239	9.77092	IVM9	intestine
PgR043_g080	9.04547	3.28498	0.917913	3.57874	0.000345248	0.00467785	9.74712	IVM9	intestine
PgR085_g055	197.241	3.28465	0.484555	6.77869	1.21272e-11	1.00375e-09	9.7449	IVM9	intestine
PgR103X_g005	32.0667	3.28034	0.997088	3.28992	0.00100214	0.0113895	9.71587	IVM9	intestine
PgR031_g099	6.2086	3.2664	1.01319	3.22387	0.00126473	0.0137709	9.6224	IVM9	intestine
PgR009X_g099	1483.52	3.26366	0.629358	5.1857	2.15208e-07	6.55496e-06	9.60417	IVM9	intestine
PgR016_g055	1295.95	3.26	0.97	3.38	0	0.01	9.6	IVM11	intestine
PgR035X_g107	465.09	3.26	1.17	2.79	0.01	0.04	9.6	IVM11	intestine
PgR047_g073	26.3802	3.25822	0.935386	3.48329	0.000495295	0.00638516	9.56802	IVM9	intestine
PgR018_g039	182.953	3.24073	0.506408	6.39945	1.55933e-10	9.95011e-09	9.45275	IVM9	intestine
PgR013_g083	583.682	3.24013	0.876489	3.69671	0.00021841	0.00314984	9.44877	IVM9	intestine
PgR003_g150	129.895	3.23556	0.959851	3.3709	0.00074922	0.00901749	9.41894	IVM9	intestine
PgB09_g086	315.134	3.23429	0.629495	5.13791	2.77811e-07	8.22063e-06	9.41063	IVM9	intestine
PgR059_g009	168.16	3.23424	0.992567	3.25846	0.00112019	0.0124949	9.4103	IVM9	intestine
PgR044_g056	26.4937	3.23386	1.02788	3.14616	0.00165431	0.0172878	9.40781	IVM9	intestine
PgR006_g055	35.7537	3.23142	0.70106	4.60934	4.03952e-06	9.17284e-05	9.39193	IVM9	intestine
PgR006_g072	163.66	3.21783	1.01536	3.16916	0.00152879	0.0161833	9.30384	IVM9	intestine
PgR023_g016	814.873	3.21632	0.513132	6.26801	3.65691e-10	2.08846e-08	9.29411	IVM9	intestine
PgR214_g005	6.46521	3.21443	1.14908	2.7974	0.00515159	0.0419397	9.28195	IVM9	intestine
PgR054_g059	422.496	3.21312	0.458084	7.01427	2.31154e-12	2.33649e-10	9.27356	IVM9	intestine
PgR139_g008	204.107	3.21249	0.607093	5.2916	1.21253e-07	3.90128e-06	9.2695	IVM9	intestine
PgR027_g063	180.527	3.20173	0.908709	3.52339	0.000426068	0.00558731	9.20063	IVM9	intestine
PgR038X_g028	72.8336	3.20136	0.673621	4.75247	2.00951e-06	4.83212e-05	9.19827	IVM9	intestine
PgB02X_g097	24.5392	3.19853	1.10705	2.88923	0.00386185	0.0335949	9.18023	IVM9	intestine
PgB07_g082	8.34254	3.18724	0.949384	3.35716	0.000787462	0.0093835	9.10866	IVM9	intestine
PgR024_g061	705.747	3.18648	0.499567	6.37848	1.78857e-10	1.11027e-08	9.10385	IVM9	intestine
PgR007_g128	2.41302	3.17395	0.956907	3.31689	0.000910269	0.0105234	9.02514	IVM9	intestine
PgB20_g019	194.294	3.17084	0.799488	3.96609	7.30603e-05	0.00121469	9.00573	IVM9	intestine
PgR005X_g159	453.448	3.16959	0.448635	7.06497	1.60654e-12	1.73112e-10	8.99792	IVM9	intestine
PgR020_g115	427.597	3.15636	0.549782	5.74111	9.40554e-09	3.86439e-07	8.91578	IVM9	intestine
PgR015_g017	9898.87	3.14652	0.80646	3.90164	9.55424e-05	0.00154136	8.85516	IVM9	intestine
PgR008_g119	37.2448	3.14469	0.669931	4.69405	2.67848e-06	6.26917e-05	8.84395	IVM9	intestine
PgR071_g020	144.345	3.14347	0.51352	6.12143	9.27412e-10	4.75018e-08	8.83648	IVM9	intestine
PgR122_g015	150.441	3.14261	0.761578	4.12645	3.68412e-05	0.000661635	8.8312	IVM9	intestine
PgR011_g009	10.1618	3.13105	1.07864	2.90278	0.00369871	0.0325475	8.76073	IVM9	intestine
PgR091_g029	29.9481	3.12514	0.886471	3.52537	0.000422891	0.00556481	8.72491	IVM9	intestine
PgB05_g093	6618.2	3.12	0.409522	7.61863	2.56373e-14	5.04879e-12	8.69387	IVM9	intestine
PgR024_g102	592.166	3.11938	0.495781	6.29185	3.13711e-10	1.82817e-08	8.69013	IVM9	intestine
PgR145_g003	82203.8	3.11901	0.743647	4.1942	2.73833e-05	0.000512742	8.68789	IVM9	intestine
PgR063X_g002	871.042	3.11051	0.592483	5.24995	1.5214e-07	4.76093e-06	8.63686	IVM9	intestine
PgR025_g017	42.8425	3.11027	0.882498	3.5244	0.000424448	0.00557246	8.63547	IVM9	intestine
PgR009X_g117	105.27	3.11	0.83	3.73	0	0.01	8.6	IVM11	intestine
PgR026_g062	36.0373	3.10598	0.722563	4.29856	1.71913e-05	0.000340901	8.60979	IVM9	intestine
PgR007_g081	359.079	3.10366	0.724915	4.2814	1.85718e-05	0.000363231	8.59594	IVM9	intestine
PgR001X_g091	586.88	3.09657	1.02787	3.01262	0.00259006	0.0246942	8.55381	IVM9	intestine
PgR186_g009	198625	3.09334	0.628595	4.92104	8.60834e-07	2.26554e-05	8.53471	IVM9	intestine
PgR005X_g197	19.5144	3.09201	0.73683	4.19637	2.7123e-05	0.000509537	8.52682	IVM9	intestine
PgR099_g022	214.17	3.09022	0.959256	3.22148	0.00127532	0.013873	8.51627	IVM9	intestine
PgR006_g122	74.8801	3.08984	1.11351	2.77487	0.00552245	0.044271	8.51403	IVM9	intestine
PgB07_g039	5.85494	3.08973	1.00193	3.08376	0.002044	0.0203544	8.51334	IVM9	intestine
PgR040_g067	19.9115	3.08655	0.870469	3.54584	0.000391359	0.00522208	8.4946	IVM9	intestine
PgR047_g070	35.7674	3.0791	1.07284	2.87006	0.004104	0.0353513	8.45085	IVM9	intestine
PgR125_g013	56.7513	3.07131	0.924483	3.32219	0.000893149	0.0104097	8.40533	IVM9	intestine
PgR071_g017	224.584	3.06766	0.646446	4.74542	2.0807e-06	4.96153e-05	8.38414	IVM9	intestine
PgR002_g063	5.00651	3.06417	1.09622	2.79521	0.00518657	0.0421644	8.36387	IVM9	intestine
PgB12X_g018	16.3822	3.06167	0.917293	3.33773	0.000844667	0.00990533	8.3494	IVM9	intestine
PgR003_g268	776.278	3.05848	0.611666	5.00024	5.72577e-07	1.56085e-05	8.33095	IVM9	intestine
PgR016_g083	1290.4	3.05411	0.469639	6.50311	7.86769e-11	5.38112e-09	8.30576	IVM9	intestine
PgR024_g104	14.5378	3.05407	1.0272	2.9732	0.00294715	0.0273455	8.30554	IVM9	intestine
PgR006_g202	70.2497	3.04886	0.865044	3.52452	0.000424257	0.00557246	8.27559	IVM9	intestine
PgR100X_g028	19.2082	3.04723	0.806936	3.7763	0.000159178	0.00240123	8.26622	IVM9	intestine
PgB05_g123	44.4755	3.04648	0.814555	3.74006	0.000183978	0.00272909	8.26196	IVM9	intestine
PgR024_g121	98956.4	3.04435	0.866921	3.51168	0.000445285	0.00579937	8.24973	IVM9	intestine
PgR107_g022	1547.45	3.04294	0.450741	6.75097	1.46864e-11	1.20682e-09	8.24166	IVM9	intestine
PgR002_g147	4740.28	3.04105	0.498941	6.09501	1.09428e-09	5.45803e-08	8.23091	IVM9	intestine
PgR048_g072	480.892	3.0374	0.514679	5.90153	3.60139e-09	1.63885e-07	8.21008	IVM9	intestine
PgR002_g193	356.002	3.02908	1.09034	2.77811	0.00546764	0.0440419	8.16288	IVM9	intestine
PgR004_g234	6.59077	3.02773	0.845358	3.5816	0.000341499	0.00463805	8.15527	IVM9	intestine
PgR335_g001	3872.03	3.02759	0.630801	4.7996	1.58983e-06	3.88845e-05	8.15447	IVM9	intestine
PgR007_g020	7057.49	3.02741	0.836065	3.62103	0.000293437	0.00406259	8.15346	IVM9	intestine
PgR006_g165	181.323	3.02144	0.712553	4.24029	2.23229e-05	0.000429063	8.11975	IVM9	intestine
PgR335_g001	3872.03	3.02	0.64	4.74	0	0	8.1	IVM11	intestine
PgR023_g056	100.04	3.01	0.79	3.83	0	0	8.1	IVM11	intestine
PgR002_g159	3209.02	3.0097	0.573816	5.24507	1.56225e-07	4.87543e-06	8.05398	IVM9	intestine
PgR034_g061	117.807	3.00732	0.759244	3.96094	7.46546e-05	0.00123402	8.0407	IVM9	intestine
PgR009X_g226	110.289	3.00363	0.632857	4.74615	2.07322e-06	4.95404e-05	8.02018	IVM9	intestine
PgB03_g057	23.5094	3.00066	0.787021	3.81268	0.00013747	0.00210763	8.00364	IVM9	intestine
PgB04_g088	9.50547	3.0002	1.06188	2.82535	0.00472287	0.0392896	8.00108	IVM9	intestine
PgR009X_g162	3000.4	2.99232	0.545281	5.48767	4.0727e-08	1.44467e-06	7.95755	IVM9	intestine
PgR057_g068	53.4741	2.99124	0.884108	3.38334	0.000716089	0.00868277	7.95157	IVM9	intestine
PgR011_g035	92.16	2.99	0.79	3.8	0	0	7.9	IVM11	intestine
PgR017X_g120	3026.31	2.98992	0.601378	4.97179	6.63382e-07	1.77451e-05	7.94431	IVM9	intestine
PgR035X_g035	110.262	2.9858	0.606992	4.91901	8.69846e-07	2.284e-05	7.92163	IVM9	intestine
PgR062_g028	24.1263	2.97773	0.79799	3.73154	0.000190312	0.00279402	7.87746	IVM9	intestine
PgR001X_g130	250.611	2.97505	0.666647	4.46271	8.09298e-06	0.000172459	7.86285	IVM9	intestine
PgR024_g071	85.2682	2.97258	0.509736	5.8316	5.49e-09	2.4118e-07	7.84937	IVM9	intestine
PgR180_g002	647.186	2.97146	1.07003	2.77699	0.00548652	0.0441317	7.84329	IVM9	intestine
PgR009X_g147	495.53	2.97	0.96	3.09	0	0.02	7.8	IVM11	intestine
PgR012_g141	12176	2.97	0.75	3.96	0	0	7.8	IVM11	intestine
PgR045_g052	27.1145	2.96844	1.01015	2.93862	0.00329673	0.0298851	7.8269	IVM9	intestine
PgR098_g009	3005.72	2.95195	0.617639	4.77942	1.75803e-06	4.25428e-05	7.73797	IVM9	intestine
PgB02X_g085	18.2644	2.95077	0.82426	3.5799	0.000343728	0.00466278	7.73161	IVM9	intestine
PgR076_g014	637.136	2.93836	0.721879	4.07043	4.69265e-05	0.000819564	7.66538	IVM9	intestine
PgR085_g004	30.4196	2.93624	0.789674	3.7183	0.00020057	0.00291464	7.65415	IVM9	intestine
PgR031_g107	233.29	2.93053	0.463867	6.31761	2.65641e-10	1.5721e-08	7.62392	IVM9	intestine
PgR036_g046	68485.2	2.91941	0.52397	5.57172	2.52243e-08	9.38477e-07	7.56539	IVM9	intestine
PgR111X_g009	5674.01	2.91873	0.525828	5.55073	2.84478e-08	1.05156e-06	7.5618	IVM9	intestine
PgB01_g173	4.29794	2.91428	1.00551	2.89832	0.0037517	0.0328367	7.5385	IVM9	intestine
PgB04_g164	253.515	2.90824	0.722846	4.02331	5.73851e-05	0.000982688	7.507	IVM9	intestine
PgR091_g020	124.079	2.90484	0.660578	4.39742	1.09547e-05	0.000226266	7.48933	IVM9	intestine
PgB01_g216	57.6874	2.9017	0.902639	3.21469	0.00130586	0.0141326	7.47308	IVM9	intestine
PgR051X_g047	1944.14	2.9	0.81	3.58	0	0.01	7.5	IVM11	intestine
PgR011_g023	10.445	2.89788	0.770256	3.76223	0.000168408	0.00251774	7.45329	IVM9	intestine
PgB02X_g055	92.276	2.89761	0.998414	2.90221	0.00370535	0.0325808	7.45191	IVM9	intestine
PgR001X_g257	2524.66	2.89235	0.500013	5.78455	7.2706e-09	3.04193e-07	7.42479	IVM9	intestine
PgR090_g031	351.615	2.89026	0.573916	5.03603	4.75276e-07	1.32083e-05	7.41405	IVM9	intestine
PgR029_g057	64.1358	2.88783	0.902346	3.20035	0.0013726	0.0147209	7.40155	IVM9	intestine
PgR002_g183	209.36	2.88	0.46	6.19	0	0	7.4	IVM11	intestine
PgR006_g028	1414.3	2.87887	0.996545	2.88885	0.00386658	0.0336104	7.35572	IVM9	intestine
PgR002_g188	455.141	2.86665	0.544993	5.25998	1.44074e-07	4.55849e-06	7.2937	IVM9	intestine
PgR015_g024	8.59562	2.8637	0.935603	3.0608	0.00220745	0.0216239	7.27877	IVM9	intestine
PgB25_g002	107.833	2.86227	0.543336	5.26795	1.37954e-07	4.38918e-06	7.27158	IVM9	intestine
PgB02X_g061	193.937	2.86204	0.668284	4.28267	1.84662e-05	0.000361785	7.27044	IVM9	intestine
PgR132X_g019	208.717	2.85725	0.974686	2.93146	0.00337375	0.0302948	7.24634	IVM9	intestine
PgR021_g060	2421.33	2.85666	0.788357	3.62356	0.000290578	0.00403769	7.24335	IVM9	intestine
PgR122_g018	1750.77	2.85515	0.613681	4.6525	3.27937e-06	7.59776e-05	7.23579	IVM9	intestine
PgR036_g036	2620.26	2.85365	0.447288	6.37988	1.77222e-10	1.10613e-08	7.22824	IVM9	intestine
PgR053_g031	39.17	2.85	0.87	3.26	0	0.02	7.2	IVM11	intestine
PgR051X_g067	4.65633	2.84766	0.906337	3.14195	0.00167827	0.0175061	7.19834	IVM9	intestine
PgB08_g051	12.098	2.847	0.762534	3.73361	0.000188755	0.00277472	7.19505	IVM9	intestine
PgR001X_g058	2408.02	2.84573	0.547659	5.19618	2.0343e-07	6.21277e-06	7.18871	IVM9	intestine
PgB19_g022	52.1407	2.84383	0.605587	4.69599	2.65314e-06	6.23543e-05	7.17924	IVM9	intestine
PgR006_g097	283.971	2.83809	0.471656	6.01729	1.77364e-09	8.54788e-08	7.15072	IVM9	intestine
PgB02X_g107	556.468	2.8312	0.528639	5.35564	8.52558e-08	2.87219e-06	7.11666	IVM9	intestine
PgR007_g119	30.9683	2.82973	0.858061	3.29782	0.000974398	0.0111148	7.10941	IVM9	intestine
PgR084X_g011	182.664	2.82531	0.856605	3.29827	0.000972834	0.0111148	7.08767	IVM9	intestine
PgR127_g013	43.09	2.82	0.98	2.89	0	0.04	7.1	IVM11	intestine
PgR085_g044	308.693	2.81746	0.576892	4.88386	1.04031e-06	2.64055e-05	7.04918	IVM9	intestine
PgR024_g084	73.4366	2.79552	1.01312	2.75932	0.00579223	0.0458481	6.9428	IVM9	intestine
PgR131_g009	781.455	2.79351	0.497022	5.6205	1.90407e-08	7.22536e-07	6.93314	IVM9	intestine
PgR151_g007	380.542	2.79306	0.549871	5.07948	3.78472e-07	1.08344e-05	6.93097	IVM9	intestine
PgR005X_g080	160.154	2.78897	0.697052	4.00109	6.30504e-05	0.00106849	6.91137	IVM9	intestine
PgR018_g012	27.8201	2.78435	0.612158	4.54842	5.40503e-06	0.000118723	6.88928	IVM9	intestine
PgR001X_g054	310.801	2.78225	0.415782	6.69162	2.20716e-11	1.69196e-09	6.87925	IVM9	intestine
PgB25_g006	750.39	2.77938	0.520331	5.34156	9.21485e-08	3.05965e-06	6.86558	IVM9	intestine
PgB08_g071	561.852	2.77671	0.458642	6.05418	1.41132e-09	6.9185e-08	6.85285	IVM9	intestine
PgR010_g023	452.04	2.77	0.78	3.54	0	0.01	6.8	IVM11	intestine
PgB23_g003	84.6232	2.76914	0.631837	4.38268	1.1723e-05	0.000240425	6.817	IVM9	intestine
PgR085_g030	82.3206	2.76675	0.744327	3.71711	0.000201513	0.00292462	6.80572	IVM9	intestine
PgB02X_g106	851.303	2.7581	0.554426	4.97469	6.53506e-07	1.75632e-05	6.76505	IVM9	intestine
PgR029_g037	81.2639	2.75577	0.773784	3.56142	0.000368851	0.00494485	6.75413	IVM9	intestine
PgR124_g007	258.95	2.75	0.57	4.82	0	0	6.7	IVM11	intestine
PgR004_g019	1053.46	2.74213	0.458551	5.97999	2.23156e-09	1.06648e-07	6.69057	IVM9	intestine
PgR079_g036	93.988	2.73978	0.436124	6.28211	3.34003e-10	1.92676e-08	6.67967	IVM9	intestine
PgR107_g021	53.9425	2.7336	0.775087	3.52683	0.000420572	0.00554708	6.65113	IVM9	intestine
PgR002_g054	545.204	2.72679	0.821702	3.31846	0.000905148	0.0105067	6.61979	IVM9	intestine
PgR010_g146	63.4836	2.72412	0.793795	3.43177	0.000599667	0.00756839	6.60756	IVM9	intestine
PgR024_g052	1010.73	2.71583	0.561607	4.83583	1.32593e-06	3.30672e-05	6.56972	IVM9	intestine
PgB03_g155	11.9204	2.71231	0.874371	3.10201	0.0019221	0.0194113	6.5537	IVM9	intestine
PgR015_g060	441.683	2.71225	0.676008	4.01215	6.01674e-05	0.00102267	6.55342	IVM9	intestine
PgR075_g045	654.477	2.71088	0.664029	4.08247	4.45602e-05	0.000784232	6.54719	IVM9	intestine
PgB05_g035	37.0108	2.7108	0.818569	3.31164	0.000927518	0.0106795	6.54686	IVM9	intestine
PgB04_g109	188.369	2.70397	0.706703	3.82617	0.00013015	0.0020198	6.51592	IVM9	intestine
PgR068_g053	429.68	2.69	0.69	3.89	0	0	6.5	IVM11	intestine
PgB21_g015	1816.3	2.68607	0.640308	4.19496	2.72922e-05	0.000511874	6.43556	IVM9	intestine
PgR003_g006	52.1277	2.68166	0.601053	4.4616	8.13507e-06	0.000173033	6.41593	IVM9	intestine
PgR030_g093	96.4981	2.6807	0.662519	4.04622	5.20507e-05	0.000898072	6.41167	IVM9	intestine
PgR001X_g206	1077.94	2.6733	0.607426	4.40103	1.0774e-05	0.000223341	6.37886	IVM9	intestine
PgR001X_g011	17.5509	2.67079	0.922685	2.89458	0.00379662	0.0331506	6.36778	IVM9	intestine
PgR003_g178	234.774	2.6691	0.896587	2.97695	0.0029113	0.027101	6.3603	IVM9	intestine
PgR094_g002	4693.48	2.66701	0.622546	4.28403	1.83537e-05	0.000360575	6.3511	IVM9	intestine
PgR041_g030	49596.1	2.66585	0.434538	6.13489	8.52184e-10	4.40436e-08	6.34599	IVM9	intestine
PgR120_g005	2824.58	2.661	0.867052	3.06902	0.00214766	0.0211835	6.3247	IVM9	intestine
PgR059_g044	187174	2.65547	0.666003	3.98718	6.68643e-05	0.00112147	6.30053	IVM9	intestine
PgR024_g070	2166.76	2.65477	0.955479	2.77847	0.00546156	0.044024	6.29745	IVM9	intestine
PgR003_g178	234.77	2.65	0.96	2.77	0.01	0.05	6.3	IVM11	intestine
PgR075_g042	669.907	2.6465	0.62722	4.21941	2.44944e-05	0.000466512	6.26146	IVM9	intestine
PgR100X_g027	52.1	2.64306	0.933226	2.83217	0.00462327	0.0387432	6.24655	IVM9	intestine
PgR073_g045	90.3716	2.64157	0.952893	2.77216	0.00556864	0.0444816	6.24009	IVM9	intestine
PgR010_g176	42.5764	2.63938	0.740547	3.56409	0.000365118	0.00490056	6.23062	IVM9	intestine
PgR096_g001	37.8586	2.6366	0.638669	4.12827	3.65509e-05	0.000658595	6.21863	IVM9	intestine
PgR032X_g087	413.177	2.63275	0.939546	2.80215	0.00507627	0.0415635	6.20209	IVM9	intestine
PgR003_g073	3346.1	2.63	0.57	4.62	0	0	6.2	IVM11	intestine
PgR041_g092	24893.4	2.62975	0.940612	2.79578	0.0051774	0.0421198	6.18918	IVM9	intestine
PgR003_g020	54.2383	2.62375	0.577758	4.54126	5.59184e-06	0.000122356	6.1635	IVM9	intestine
PgB04_g159	3379.6	2.62	0.38	6.93	0	0	6.1	IVM11	intestine
PgR001X_g004	79.186	2.61815	0.819382	3.19527	0.00139698	0.0149684	6.13962	IVM9	intestine
PgB03_g010	559.309	2.6032	0.720048	3.61532	0.000299981	0.00413814	6.07634	IVM9	intestine
PgR150_g001	134.73	2.6	0.7	3.73	0	0.01	6.1	IVM11	intestine
PgR038X_g062	132.388	2.59103	0.825297	3.13952	0.00169226	0.0176199	6.0253	IVM9	intestine
PgR029_g010	46.9102	2.58276	0.699879	3.6903	0.000223987	0.00321809	5.99086	IVM9	intestine
PgR071_g043	181.825	2.58201	0.563137	4.58506	4.53864e-06	0.000102048	5.98775	IVM9	intestine
PgR069_g033	1462	2.57868	0.945792	2.72647	0.00640153	0.0497403	5.97392	IVM9	intestine
PgR036_g049	209.86	2.57826	0.646131	3.99031	6.59874e-05	0.00111331	5.9722	IVM9	intestine
PgB04_g101	169.631	2.5714	0.689577	3.72895	0.000192282	0.00281931	5.94385	IVM9	intestine
PgR032X_g107	4.89626	2.57115	0.921996	2.78868	0.0052923	0.0428107	5.94284	IVM9	intestine
PgE205_g001	10.04	2.57	0.67	3.85	0	0	5.9	IVM11	intestine
PgR029_g009	34.1392	2.5651	0.604775	4.24141	2.22115e-05	0.000427825	5.91797	IVM9	intestine
PgR011_g039	6801.92	2.56338	0.507228	5.05371	4.33308e-07	1.21903e-05	5.91093	IVM9	intestine
PgB14X_g055	29.3615	2.56225	0.699475	3.66311	0.000249172	0.00353545	5.9063	IVM9	intestine
PgR053_g040	1262.55	2.56108	0.71328	3.59057	0.000329951	0.00451342	5.90151	IVM9	intestine
PgR055_g019	59148.7	2.55929	0.476661	5.36922	7.90796e-08	2.69626e-06	5.89419	IVM9	intestine
PgR052_g069	3775.17	2.55908	0.463573	5.52035	3.38333e-08	1.22681e-06	5.89332	IVM9	intestine
PgR011_g070	171.49	2.55463	0.774686	3.29763	0.000975039	0.0111148	5.87517	IVM9	intestine
PgR047_g046	155.017	2.55421	0.747356	3.41767	0.000631598	0.00787566	5.87348	IVM9	intestine
PgR031_g081	273.399	2.55388	0.604695	4.22342	2.40623e-05	0.000459598	5.87211	IVM9	intestine
PgR055_g038	764.83	2.54463	0.747287	3.40516	0.00066125	0.00814757	5.8346	IVM9	intestine
PgB35_g004	6192.44	2.53431	0.877522	2.88803	0.00387659	0.0336718	5.79301	IVM9	intestine
PgR101_g011	61.6364	2.52888	0.770061	3.284	0.00102347	0.0115858	5.77122	IVM9	intestine
PgR021_g073	14.5834	2.5281	0.874353	2.89139	0.00383538	0.033407	5.76811	IVM9	intestine
PgR011_g193	82.9204	2.52633	0.661687	3.81801	0.000134534	0.00207655	5.76103	IVM9	intestine
PgR039_g027	255.352	2.52228	0.660975	3.816	0.000135632	0.00208505	5.7449	IVM9	intestine
PgR087_g005	245.901	2.51873	0.447339	5.63047	1.79723e-08	6.86553e-07	5.73076	IVM9	intestine
PgR004_g058	872.042	2.51773	0.498696	5.04862	4.45021e-07	1.24301e-05	5.72679	IVM9	intestine
PgR006_g037	147.617	2.51128	0.855327	2.93605	0.00332426	0.0300342	5.70125	IVM9	intestine
PgR032X_g093	61.9863	2.51012	0.755715	3.32152	0.000895292	0.0104171	5.69668	IVM9	intestine
PgR162X_g006	6.77834	2.50963	0.837301	2.99728	0.002724	0.0257776	5.69473	IVM9	intestine
PgR126X_g008	139.162	2.5093	0.570261	4.40026	1.0812e-05	0.000223723	5.69343	IVM9	intestine
PgB22_g034	63.7152	2.49574	0.624038	3.99934	6.35187e-05	0.00107483	5.64018	IVM9	intestine
PgR003_g074	63.4718	2.49528	0.591643	4.21754	2.46979e-05	0.000469383	5.63837	IVM9	intestine
PgB03_g150	1065.37	2.49511	0.679469	3.67215	0.000240517	0.00342541	5.63772	IVM9	intestine
PgR118_g004	41.3817	2.49356	0.660319	3.77629	0.000159181	0.00240123	5.63165	IVM9	intestine
PgR020_g031	21.5452	2.4926	0.605823	4.11441	3.88178e-05	0.000692777	5.62791	IVM9	intestine
PgR104_g039	88.8061	2.48547	0.678694	3.66214	0.000250119	0.00354449	5.60017	IVM9	intestine
PgR003_g073	3346.1	2.48502	0.555917	4.47013	7.81721e-06	0.000167	5.59843	IVM9	intestine
PgR003_g126	129.079	2.48106	0.693643	3.57685	0.000347761	0.00470074	5.58306	IVM9	intestine
PgR010_g006	52.7917	2.47761	0.745704	3.32251	0.000892102	0.0104082	5.56975	IVM9	intestine
PgR001X_g272	329.49	2.47754	0.627713	3.94693	7.91609e-05	0.00130473	5.56945	IVM9	intestine
PgR012_g094	306.19	2.4768	0.58415	4.24001	2.23509e-05	0.000429063	5.56662	IVM9	intestine
PgR119X_g006	2142.39	2.4688	0.526026	4.6933	2.68839e-06	6.27951e-05	5.53582	IVM9	intestine
PgR029_g029	242.153	2.46473	0.591278	4.16849	3.0663e-05	0.000565805	5.52025	IVM9	intestine
PgR063X_g017	224.47	2.46	0.48	5.11	0	0	5.5	IVM11	intestine
PgR324_g001	4073.36	2.45527	0.537	4.57219	4.82645e-06	0.000107461	5.48414	IVM9	intestine
PgR074X_g024	462.912	2.4545	0.622274	3.9444	7.99999e-05	0.00131666	5.48122	IVM9	intestine
PgR152_g008	992.298	2.45078	0.708576	3.45873	0.000542726	0.00694957	5.4671	IVM9	intestine
PgR015_g140	3377.69	2.45026	0.570362	4.29598	1.73926e-05	0.000344295	5.46515	IVM9	intestine
PgR077_g034	219.825	2.44964	0.866988	2.82546	0.00472123	0.0392896	5.46281	IVM9	intestine
PgR032X_g095	48.59	2.44795	0.872579	2.80542	0.00502509	0.0412925	5.45641	IVM9	intestine
PgR021_g017	1547.08	2.4469	0.894	2.73702	0.00619978	0.0483702	5.45243	IVM9	intestine
PgR069_g041	4054.98	2.4432	0.51921	4.70562	2.53098e-06	5.9606e-05	5.43848	IVM9	intestine
PgR168_g003	127.579	2.43782	0.742281	3.28423	0.00102261	0.0115858	5.41823	IVM9	intestine
PgB05_g022	586.077	2.43758	0.65431	3.72542	0.000194991	0.00284806	5.41732	IVM9	intestine
PgR027_g015	33.3534	2.43501	0.635141	3.83381	0.000126172	0.0019634	5.40769	IVM9	intestine
PgR027_g013	678.728	2.43242	0.617254	3.94072	8.12376e-05	0.00133318	5.398	IVM9	intestine
PgR014X_g136	870.638	2.4311	0.81341	2.98878	0.00280094	0.0263089	5.39306	IVM9	intestine
PgR103X_g008	200.053	2.42937	0.475553	5.10851	3.24716e-07	9.38964e-06	5.38656	IVM9	intestine
PgR008_g068	108.734	2.42818	0.610574	3.97688	6.98263e-05	0.00116262	5.38213	IVM9	intestine
PgB16_g043	16.3507	2.42274	0.783499	3.0922	0.00198676	0.0198912	5.36188	IVM9	intestine
PgR113_g013	193.954	2.42223	0.851256	2.84548	0.00443452	0.0374085	5.35998	IVM9	intestine
PgR019_g136	11.6899	2.42143	0.740443	3.27024	0.00107456	0.012033	5.357	IVM9	intestine
PgR028_g047	3166.86	2.41974	0.714774	3.38531	0.000710966	0.00862981	5.35073	IVM9	intestine
PgR001X_g203	313.27	2.41915	0.355525	6.80443	1.01448e-11	8.58328e-10	5.34855	IVM9	intestine
PgR035X_g077	530.146	2.41836	0.707318	3.41905	0.000628396	0.00786052	5.34563	IVM9	intestine
PgR046_g058	3468.87	2.41578	0.560783	4.30787	1.64833e-05	0.000329696	5.33608	IVM9	intestine
PgB01_g186	275.936	2.41514	0.492447	4.90437	9.37262e-07	2.42753e-05	5.33372	IVM9	intestine
PgB11_g019	31.2359	2.41513	0.492835	4.90049	9.56003e-07	2.45934e-05	5.33368	IVM9	intestine
PgR006_g015	289.15	2.41444	0.732236	3.29735	0.000976028	0.0111148	5.33112	IVM9	intestine
PgR061_g042	1946.76	2.41359	0.405204	5.95648	2.57721e-09	1.2164e-07	5.32799	IVM9	intestine
PgR164X_g006	226.906	2.41154	0.483203	4.99073	6.01515e-07	1.62808e-05	5.32041	IVM9	intestine
PgR112_g007	11378.1	2.41143	0.474865	5.07814	3.81149e-07	1.08837e-05	5.32001	IVM9	intestine
PgB28_g008	320.734	2.40629	0.678859	3.54461	0.000393201	0.00524054	5.30109	IVM9	intestine
PgR152_g006	312.128	2.3969	0.5803	4.13045	3.62061e-05	0.000654344	5.2667	IVM9	intestine
PgR103X_g004	431.901	2.39389	0.333695	7.1739	7.2893e-13	9.35487e-11	5.25573	IVM9	intestine
PgR036_g057	6691.95	2.39082	0.724428	3.30029	0.000965853	0.0110652	5.24457	IVM9	intestine
PgB08_g082	94.35	2.39	0.73	3.27	0	0.02	5.2	IVM11	intestine
PgR008_g134	933.371	2.38482	0.513194	4.64701	3.36774e-06	7.7867e-05	5.22279	IVM9	intestine
PgR006_g171	937.165	2.37976	0.549758	4.32874	1.49963e-05	0.000302629	5.20451	IVM9	intestine
PgB08_g082	94.3489	2.37784	0.681052	3.49142	0.000480464	0.00620799	5.19756	IVM9	intestine
PgR151_g005	115.038	2.37687	0.533425	4.45586	8.35586e-06	0.000177399	5.19407	IVM9	intestine
PgR016_g099	21.7353	2.37656	0.773755	3.07147	0.00213009	0.0210466	5.19298	IVM9	intestine
PgR121_g010	51.1735	2.37347	0.514612	4.61216	3.98514e-06	9.06739e-05	5.18186	IVM9	intestine
PgR007_g192	138.371	2.37249	0.732756	3.23776	0.00120471	0.0132949	5.17834	IVM9	intestine
PgR013_g068	946.292	2.37149	0.564778	4.19899	2.68113e-05	0.000505345	5.17477	IVM9	intestine
PgR026_g001	6733.25	2.37	0.68	3.5	0	0.01	5.2	IVM11	intestine
PgR056X_g024	267.979	2.36577	0.51049	4.63432	3.58114e-06	8.21362e-05	5.15429	IVM9	intestine
PgB07_g064	209.342	2.36524	0.515476	4.58846	4.46524e-06	0.000100596	5.15239	IVM9	intestine
PgR083X_g002	24.5756	2.36427	0.825189	2.86513	0.0041684	0.0357175	5.14893	IVM9	intestine
PgR048_g009	424.76	2.36	0.8	2.97	0	0.03	5.1	IVM11	intestine
PgB05_g092	7.2265	2.3452	0.56321	4.16399	3.12736e-05	0.000575213	5.0813	IVM9	intestine
PgR035X_g116	191.459	2.34238	0.36407	6.43388	1.24386e-10	8.11849e-09	5.07139	IVM9	intestine
PgR135_g008	2071.62	2.34146	0.807384	2.90006	0.00373095	0.0327555	5.06815	IVM9	intestine
PgR110_g025	269.833	2.33415	0.604539	3.86104	0.000112905	0.00178702	5.04253	IVM9	intestine
PgR029_g044	2336.41	2.3304	0.647459	3.59929	0.000319085	0.00437526	5.02943	IVM9	intestine
PgB07_g046	252.815	2.32906	0.656619	3.54704	0.00038958	0.00520443	5.02477	IVM9	intestine
PgR001X_g205	1531.95	2.32	0.58	3.98	0	0	5	IVM11	intestine
PgR149_g008	98.5566	2.31797	0.790611	2.93188	0.00336922	0.0302948	4.98632	IVM9	intestine
PgR243_g002	663.208	2.30518	0.798673	2.88627	0.00389843	0.0338358	4.9423	IVM9	intestine
PgB11_g054	8440.85	2.30156	0.57752	3.98525	6.74092e-05	0.0011273	4.92992	IVM9	intestine
PgR146_g011	1522.71	2.29145	0.615971	3.72006	0.000199175	0.00289888	4.89548	IVM9	intestine
PgR059_g049	315.031	2.28839	0.795801	2.87559	0.00403276	0.0348428	4.88512	IVM9	intestine
PgR032X_g012	55.0591	2.282	0.494725	4.61266	3.97552e-06	9.06355e-05	4.86351	IVM9	intestine
PgB16_g044	24.1427	2.27526	0.706706	3.21954	0.00128398	0.0139407	4.84086	IVM9	intestine
PgR041_g054	138.979	2.27494	0.589222	3.86092	0.00011296	0.00178702	4.83977	IVM9	intestine
PgR035X_g105	356.073	2.27192	0.748541	3.03513	0.00240434	0.0232535	4.82965	IVM9	intestine
PgB01_g007	53.95	2.27	0.56	4.03	0	0	4.8	IVM11	intestine
PgB06_g029	168.88	2.27	0.55	4.13	0	0	4.8	IVM11	intestine
PgR178_g009	459.261	2.26628	0.583106	3.88656	0.000101673	0.00162421	4.81081	IVM9	intestine
PgB15_g038	186.025	2.25934	0.56277	4.01468	5.95267e-05	0.00101631	4.78773	IVM9	intestine
PgR085_g049	78706.6	2.25921	0.738719	3.05828	0.00222608	0.0217319	4.7873	IVM9	intestine
PgR209X_g002	72.559	2.25867	0.563642	4.00729	6.14206e-05	0.00104242	4.78552	IVM9	intestine
PgR195X_g002	45040	2.25825	0.680667	3.3177	0.000907614	0.0105166	4.78411	IVM9	intestine
PgB01_g191	58.6359	2.25702	0.798177	2.82772	0.00468812	0.039086	4.78002	IVM9	intestine
PgB06_g048	12.5291	2.25078	0.672827	3.34525	0.00082207	0.00970009	4.75939	IVM9	intestine
PgR031_g097	697.83	2.25	0.74	3.05	0	0.03	4.8	IVM11	intestine
PgR020_g114	261.006	2.24683	0.508473	4.41878	9.92576e-06	0.000207484	4.74639	IVM9	intestine
PgR103X_g013	95.8508	2.24286	0.761084	2.94693	0.0032095	0.0292336	4.73334	IVM9	intestine
PgR240_g005	674.888	2.24247	0.72527	3.0919	0.00198877	0.0198912	4.73205	IVM9	intestine
PgR088_g016	982.369	2.24012	0.593072	3.77715	0.000158633	0.00240123	4.72437	IVM9	intestine
PgR086X_g015	2416.51	2.23884	0.476886	4.6947	2.67004e-06	6.26226e-05	4.72016	IVM9	intestine
PgB06_g059	19.5476	2.2374	0.772761	2.89533	0.00378762	0.0331004	4.71545	IVM9	intestine
PgR009X_g038	56.7135	2.22776	0.657126	3.39016	0.000698522	0.00852406	4.68406	IVM9	intestine
PgR034_g074	94.9909	2.21828	0.601834	3.68587	0.000227925	0.00327055	4.65339	IVM9	intestine
PgR030_g096	6421.11	2.21415	0.5136	4.31105	1.62483e-05	0.000326164	4.64009	IVM9	intestine
PgR045_g012	91.1547	2.21403	0.579237	3.82232	0.0001322	0.00204883	4.6397	IVM9	intestine
PgR063X_g049	39405.7	2.20993	0.642647	3.43879	0.000584325	0.00739929	4.62652	IVM9	intestine
PgR007_g135	18.0694	2.20973	0.772689	2.85979	0.00423919	0.0360805	4.62588	IVM9	intestine
PgR109_g027	44.9461	2.20827	0.658868	3.35161	0.000803425	0.00953841	4.62121	IVM9	intestine
PgB04_g148	702.821	2.19118	0.53791	4.0735	4.63122e-05	0.000810074	4.56678	IVM9	intestine
PgR074X_g030	614.2	2.19	0.53	4.14	0	0	4.6	IVM11	intestine
PgR016_g137	7959.26	2.18891	0.677561	3.23057	0.00123545	0.0135505	4.55959	IVM9	intestine
PgR054_g027	129.278	2.17869	0.632259	3.44589	0.000569189	0.00724781	4.52744	IVM9	intestine
PgR074X_g045	2453.52	2.17441	0.558892	3.89057	0.000100008	0.00159984	4.51402	IVM9	intestine
PgR018_g064	17749.2	2.17314	0.554994	3.91562	9.01734e-05	0.00147137	4.51005	IVM9	intestine
PgB07_g033	25.8967	2.1731	0.680997	3.19105	0.00141755	0.0151321	4.50991	IVM9	intestine
PgR025_g012	2875.46	2.17	0.64	3.38	0	0.01	4.5	IVM11	intestine
PgR044_g072	3570.79	2.16824	0.614119	3.53064	0.000414549	0.00548664	4.49473	IVM9	intestine
PgR011_g130	12890.1	2.16593	0.404322	5.35694	8.46437e-08	2.86036e-06	4.48755	IVM9	intestine
PgB12X_g048	225.089	2.16508	0.473409	4.57338	4.79916e-06	0.000107063	4.48491	IVM9	intestine
PgR067_g048	271.166	2.15226	0.693402	3.10391	0.00190982	0.019373	4.44522	IVM9	intestine
PgR094_g023	84.3319	2.15105	0.728972	2.9508	0.00316957	0.0289391	4.4415	IVM9	intestine
PgR051X_g043	141.106	2.14123	0.572686	3.73893	0.000184808	0.0027343	4.41139	IVM9	intestine
PgR027_g066	837.191	2.14019	0.714687	2.99458	0.00274825	0.025964	4.40819	IVM9	intestine
PgR041_g095	108.92	2.14	0.57	3.79	0	0	4.4	IVM11	intestine
PgR043_g029	2385.23	2.14	0.44	4.91	0	0	4.4	IVM11	intestine
PgR008_g099	194.841	2.1381	0.641594	3.33248	0.000860758	0.0100733	4.40182	IVM9	intestine
PgR018_g123	168.364	2.138	0.523875	4.08112	4.48188e-05	0.000787179	4.40151	IVM9	intestine
PgR001X_g237	36.543	2.12543	0.691327	3.07442	0.0021091	0.0208753	4.36334	IVM9	intestine
PgR029_g007	5230.34	2.12442	0.397455	5.34506	9.03876e-08	3.00993e-06	4.36028	IVM9	intestine
PgB07_g009	6548.82	2.12115	0.403818	5.25273	1.49864e-07	4.70259e-06	4.3504	IVM9	intestine
PgR024_g045	22315.5	2.12	0.31	6.85	0	0	4.3	IVM11	intestine
PgR053_g014	51.02	2.12	0.74	2.85	0	0.04	4.3	IVM11	intestine
PgB22_g033	331.943	2.11649	0.638318	3.31572	0.00091406	0.0105458	4.33637	IVM9	intestine
PgR064_g018	5489.22	2.11019	0.381356	5.53338	3.14117e-08	1.15124e-06	4.31748	IVM9	intestine
PgR006_g034	6852.52	2.10608	0.32944	6.39291	1.62761e-10	1.03281e-08	4.3052	IVM9	intestine
PgB01_g152	221.713	2.10534	0.578499	3.63931	0.000273366	0.00382177	4.30299	IVM9	intestine
PgR044_g058	443.557	2.10467	0.639856	3.28929	0.00100439	0.0114037	4.30101	IVM9	intestine
PgR328X_g001	284.109	2.1028	0.68316	3.07805	0.00208362	0.0206948	4.29542	IVM9	intestine
PgR065_g047	866.99	2.1	0.47	4.5	0	0	4.3	IVM11	intestine
PgR112_g005	3239.37	2.09535	0.458036	4.57463	4.77061e-06	0.000106843	4.27328	IVM9	intestine
PgB03_g050	33889.5	2.09485	0.61483	3.4072	0.000656326	0.00810438	4.27182	IVM9	intestine
PgR051X_g002	585.698	2.09201	0.689582	3.03374	0.00241544	0.0233214	4.26342	IVM9	intestine
PgR007_g151	119.259	2.09043	0.554236	3.77172	0.000162123	0.00243654	4.25874	IVM9	intestine
PgR045_g016	142025	2.08988	0.52489	3.98155	6.84661e-05	0.00114163	4.25712	IVM9	intestine
PgR009X_g049	269.981	2.0851	0.457033	4.56225	5.06075e-06	0.000111806	4.24305	IVM9	intestine
PgR047_g026	220.458	2.0815	0.653049	3.18736	0.00143579	0.0152981	4.23248	IVM9	intestine
PgR165_g001	6946.82	2.07971	0.335406	6.20058	5.6257e-10	3.05985e-08	4.22723	IVM9	intestine
PgR119X_g019	80.9926	2.07359	0.553263	3.74793	0.000178302	0.00265178	4.20933	IVM9	intestine
PgR028_g015	509.649	2.07179	0.504802	4.10416	4.05783e-05	0.000720029	4.20408	IVM9	intestine
PgR089_g011	1202.36	2.07146	0.428144	4.83824	1.30996e-06	3.27405e-05	4.20312	IVM9	intestine
PgR037_g068	3165.24	2.07	0.6	3.44	0	0.01	4.2	IVM11	intestine
PgR151_g002	5048.52	2.06741	0.52468	3.94032	8.13728e-05	0.00133349	4.19133	IVM9	intestine
PgR035X_g023	225.071	2.06019	0.454442	4.53346	5.80247e-06	0.000126722	4.17043	IVM9	intestine
PgR031_g019	565.45	2.06	0.74	2.8	0.01	0.04	4.2	IVM11	intestine
PgB01_g094	202.339	2.05996	0.672959	3.06106	0.00220559	0.0216239	4.16976	IVM9	intestine
PgR065_g008	400.415	2.05283	0.656121	3.12874	0.00175557	0.0181715	4.1492	IVM9	intestine
PgB11_g003	7635.54	2.05	0.5	4.06	0	0	4.1	IVM11	intestine
PgR037_g063	349.596	2.04799	0.722749	2.83361	0.0046025	0.0386827	4.1353	IVM9	intestine
PgB19_g039	192.739	2.04616	0.636537	3.21453	0.0013066	0.0141326	4.13007	IVM9	intestine
PgB04_g083	257.457	2.03929	0.424785	4.80075	1.5807e-06	3.87441e-05	4.11043	IVM9	intestine
PgR037_g095	223.61	2.0354	0.686651	2.96424	0.00303435	0.0279954	4.09935	IVM9	intestine
PgB10_g012	56.5762	2.03484	0.614449	3.31165	0.000927465	0.0106795	4.09777	IVM9	intestine
PgR002_g268	749.586	2.03389	0.340456	5.97402	2.31481e-09	1.09709e-07	4.09507	IVM9	intestine
PgR098_g010	3439.01	2.03358	0.738518	2.7536	0.00589444	0.0465603	4.0942	IVM9	intestine
PgR007_g124	204.42	2.03	0.46	4.47	0	0	4.1	IVM11	intestine
PgR006_g153	423.907	2.02993	0.650929	3.11851	0.00181768	0.0186202	4.08385	IVM9	intestine
PgR069_g009	139.261	2.02925	0.618491	3.28097	0.0010345	0.0116645	4.08193	IVM9	intestine
PgR177_g005	1622.06	2.02385	0.595529	3.39841	0.000677792	0.00833342	4.06668	IVM9	intestine
PgR145_g010	944.495	2.02223	0.516403	3.916	9.00298e-05	0.00147113	4.06212	IVM9	intestine
PgR033_g050	100261	2.01518	0.695091	2.89917	0.00374157	0.0327983	4.04232	IVM9	intestine
PgB02X_g206	31.4107	2.01498	0.490973	4.10406	4.0597e-05	0.000720029	4.04175	IVM9	intestine
PgR105_g029	300.958	2.01303	0.709018	2.83918	0.00452292	0.0380699	4.03629	IVM9	intestine
PgB16_g045	162.385	2.00426	0.648637	3.08996	0.00200186	0.0199871	4.01183	IVM9	intestine
PgR055_g015	77.8058	2.00263	0.734902	2.72502	0.00642972	0.0498881	4.00729	IVM9	intestine
PgR027_g065	299.037	2.00183	0.641521	3.12044	0.00180579	0.018565	4.00507	IVM9	intestine
PgR085_g040	10393.4	1.99468	0.566937	3.51835	0.000434233	0.00568134	3.98529	IVM9	intestine
PgR188_g004	62.9418	1.99422	0.668222	2.98436	0.00284168	0.0265829	3.984	IVM9	intestine
PgR028_g073	3657.22	1.98976	0.589609	3.37471	0.00073894	0.00892196	3.9717	IVM9	intestine
PgR223_g001	2465.37	1.98554	0.67708	2.9325	0.00336248	0.0302751	3.9601	IVM9	intestine
PgB02X_g035	36.5816	1.98552	0.591062	3.35925	0.000781554	0.00934755	3.96006	IVM9	intestine
PgB04_g050	807.892	1.98129	0.350206	5.65749	1.536e-08	6.00827e-07	3.94845	IVM9	intestine
PgR037_g012	687.397	1.97973	0.642884	3.07946	0.0020738	0.0206152	3.9442	IVM9	intestine
PgR009X_g182	570.828	1.97881	0.659833	2.99896	0.00270902	0.0256784	3.94168	IVM9	intestine
PgB06_g033	11.3088	1.97881	0.629875	3.14159	0.00168033	0.0175116	3.94168	IVM9	intestine
PgR043_g014	1208.02	1.97	0.44	4.49	0	0	3.9	IVM11	intestine
PgR016_g038	454.591	1.96873	0.524297	3.75499	0.000173352	0.00258489	3.91422	IVM9	intestine
PgR198_g004	479.668	1.96771	0.610912	3.22095	0.00127768	0.0138856	3.91148	IVM9	intestine
PgR146_g005	3924.58	1.96263	0.520413	3.7713	0.000162399	0.00243748	3.89773	IVM9	intestine
PgR031_g033	10359.4	1.96	0.59	3.31	0	0.01	3.9	IVM11	intestine
PgR089_g043	218.89	1.95453	0.457253	4.27451	1.91554e-05	0.000374005	3.8759	IVM9	intestine
PgR101_g014	149.53	1.95405	0.472847	4.13253	3.58799e-05	0.000649478	3.87462	IVM9	intestine
PgB33_g004	21.0405	1.95291	0.600081	3.25441	0.00113626	0.0126372	3.87155	IVM9	intestine
PgR011_g027	81.7265	1.95257	0.629439	3.10208	0.00192166	0.0194113	3.87064	IVM9	intestine
PgR069_g015	3352.64	1.95187	0.696427	2.80268	0.00506792	0.0415539	3.86874	IVM9	intestine
PgB01_g200	32170.4	1.95098	0.603704	3.23168	0.00123064	0.0135288	3.86637	IVM9	intestine
PgR017X_g005	200.59	1.95	0.36	5.48	0	0	3.9	IVM11	intestine
PgR050X_g063	266.747	1.94763	0.462432	4.2117	2.53451e-05	0.000480087	3.8574	IVM9	intestine
PgR130_g009	18.7921	1.9447	0.46589	4.17416	2.99092e-05	0.000552787	3.84957	IVM9	intestine
PgR123_g023	29.3272	1.93301	0.688932	2.8058	0.00501919	0.0412737	3.8185	IVM9	intestine
PgR049_g003	285483	1.92914	0.672591	2.86823	0.00412782	0.0354762	3.80829	IVM9	intestine
PgR066_g056	502.395	1.92845	0.464004	4.15611	3.2371e-05	0.000593485	3.80646	IVM9	intestine
PgR125_g014	231.562	1.92453	0.586381	3.28204	0.00103057	0.0116383	3.79613	IVM9	intestine
PgR089_g003	727.025	1.92419	0.59161	3.25247	0.00114408	0.0126871	3.79524	IVM9	intestine
PgR023_g002	2238.16	1.92067	0.375347	5.11704	3.10375e-07	9.04363e-06	3.78598	IVM9	intestine
PgR025_g104	59.02	1.92	0.43	4.42	0	0	3.8	IVM11	intestine
PgR012_g145	370.537	1.91979	0.317941	6.03819	1.55849e-09	7.57493e-08	3.78367	IVM9	intestine
PgR001X_g099	99.851	1.91547	0.501572	3.81894	0.000134026	0.0020715	3.77238	IVM9	intestine
PgR004_g069	184.949	1.91351	0.496236	3.85605	0.000115234	0.00181295	3.76725	IVM9	intestine
PgR051X_g068	153.739	1.91242	0.479843	3.9855	6.73375e-05	0.0011273	3.76439	IVM9	intestine
PgR032X_g024	1873.43	1.91168	0.612967	3.11873	0.00181634	0.0186202	3.76246	IVM9	intestine
PgR089_g023	472.358	1.90977	0.59123	3.23017	0.00123716	0.0135505	3.7575	IVM9	intestine
PgR010_g035	127.329	1.90936	0.604166	3.16032	0.00157597	0.0165752	3.75642	IVM9	intestine
PgR004_g146	97.6762	1.90722	0.611102	3.12095	0.00180271	0.0185501	3.75084	IVM9	intestine
PgR008_g209	56.4984	1.90599	0.631796	3.01678	0.00255473	0.0244185	3.74767	IVM9	intestine
PgE060_g002	34.1504	1.90543	0.663392	2.87225	0.00407555	0.0351328	3.74621	IVM9	intestine
PgR169_g002	3755.63	1.90078	0.676875	2.80817	0.00498233	0.0410889	3.73416	IVM9	intestine
PgR066_g008	2772.96	1.9	0.69	2.76	0.01	0.05	3.7	IVM11	intestine
PgB10_g094	83236.5	1.89787	0.538265	3.52591	0.000422036	0.00555998	3.72663	IVM9	intestine
PgR056X_g030	2519.66	1.89479	0.499938	3.79006	0.000150613	0.00229068	3.71869	IVM9	intestine
PgR046_g076	758.455	1.8943	0.557663	3.39686	0.000681641	0.00836328	3.71742	IVM9	intestine
PgR004_g016	589.876	1.89421	0.506857	3.73717	0.000186103	0.00274635	3.71719	IVM9	intestine
PgR005X_g106	241.93	1.89267	0.439241	4.30896	1.64023e-05	0.000328678	3.71323	IVM9	intestine
PgR059_g029	140.677	1.89048	0.681533	2.77387	0.00553943	0.0443698	3.70759	IVM9	intestine
PgR032X_g115	18.0016	1.88987	0.647651	2.91804	0.00352243	0.0312612	3.70602	IVM9	intestine
PgR028_g009	1308.06	1.88135	0.35057	5.36656	8.02532e-08	2.72813e-06	3.68421	IVM9	intestine
PgR027_g013	678.73	1.88	0.69	2.72	0.01	0.05	3.7	IVM11	intestine
PgR033_g016	454.433	1.87271	0.667835	2.80415	0.00504497	0.0414116	3.6622	IVM9	intestine
PgR061_g037	4572.99	1.86505	0.468217	3.9833	6.79655e-05	0.00113494	3.6428	IVM9	intestine
PgB26_g012	57.7086	1.86383	0.545061	3.41949	0.000627391	0.00785753	3.63972	IVM9	intestine
PgB07_g046	252.82	1.86	0.66	2.81	0	0.04	3.6	IVM11	intestine
PgR040_g029	1362.41	1.86	0.61	3.07	0	0.02	3.6	IVM11	intestine
PgR034_g041	810.659	1.85931	0.543915	3.41838	0.000629957	0.0078638	3.62833	IVM9	intestine
PgR001X_g251	694.792	1.85513	0.63194	2.93561	0.00332895	0.0300342	3.61784	IVM9	intestine
PgR041_g093	172.945	1.85375	0.626869	2.95716	0.00310488	0.0284394	3.61439	IVM9	intestine
PgR012_g198	27.262	1.85204	0.508668	3.64096	0.000271626	0.0038021	3.6101	IVM9	intestine
PgR057_g049	18491.4	1.85166	0.664305	2.78736	0.00531399	0.0429253	3.60914	IVM9	intestine
PgB11_g069	551.077	1.84528	0.617198	2.98976	0.00279195	0.0262682	3.59322	IVM9	intestine
PgR044_g034	160.023	1.84286	0.411295	4.48063	7.44225e-06	0.000159485	3.58721	IVM9	intestine
PgB04_g190	771.7	1.84175	0.433584	4.24773	2.15949e-05	0.000417354	3.58444	IVM9	intestine
PgR010_g186	6019.91	1.84	0.39	4.68	0	0	3.6	IVM11	intestine
PgR216X_g002	9604.73	1.84	0.55	3.34	0	0.01	3.6	IVM11	intestine
PgR057_g002	1974.14	1.83282	0.490104	3.73964	0.000184281	0.00273003	3.56232	IVM9	intestine
PgB09_g089	100.85	1.83	0.54	3.39	0	0.01	3.6	IVM11	intestine
PgR020_g076	19.2	1.83	0.46	3.94	0	0	3.6	IVM11	intestine
PgR038X_g059	14.26	1.83	0.59	3.11	0	0.02	3.6	IVM11	intestine
PgR087_g041	460.965	1.82233	0.296278	6.15075	7.71172e-10	4.04052e-08	3.53653	IVM9	intestine
PgB07_g005	260.338	1.82063	0.480963	3.78539	0.000153468	0.00233101	3.53236	IVM9	intestine
PgR063X_g045	1710.07	1.81894	0.446077	4.07764	4.54958e-05	0.000797013	3.52821	IVM9	intestine
PgR053_g045	58.1176	1.81799	0.595811	3.05129	0.00227858	0.0221875	3.52591	IVM9	intestine
PgR035X_g007	163.641	1.8105	0.635059	2.85092	0.00435924	0.0368551	3.50765	IVM9	intestine
PgR138_g012	19.04	1.81	0.52	3.45	0	0.01	3.5	IVM11	intestine
PgR085_g042	8646.73	1.80723	0.645655	2.79906	0.00512512	0.0418137	3.4997	IVM9	intestine
PgR021_g064	118.756	1.80641	0.6585	2.74322	0.00608398	0.0477017	3.49771	IVM9	intestine
PgR006_g219	52.1049	1.80206	0.594479	3.03133	0.00243478	0.0234882	3.48719	IVM9	intestine
PgR010_g136	8.23	1.8	0.59	3.05	0	0.03	3.5	IVM11	intestine
PgR001X_g034	71.1246	1.79965	0.469354	3.83432	0.000125913	0.00196204	3.48136	IVM9	intestine
PgR004_g060	536.402	1.79889	0.648919	2.77214	0.00556897	0.0444816	3.47953	IVM9	intestine
PgR052_g065	12.7417	1.79526	0.636414	2.8209	0.00478884	0.0397264	3.47079	IVM9	intestine
PgR052_g005	156.89	1.79	0.57	3.13	0	0.02	3.5	IVM11	intestine
PgR127_g010	242.41	1.78047	0.609968	2.91896	0.00351202	0.0312173	3.43539	IVM9	intestine
PgB12X_g006	4486.93	1.78	0.63	2.83	0	0.04	3.4	IVM11	intestine
PgB04_g163	467.143	1.77997	0.285035	6.24473	4.24525e-10	2.37692e-08	3.43419	IVM9	intestine
PgR037_g111	36.7207	1.7786	0.534937	3.32487	0.000884584	0.010331	3.43092	IVM9	intestine
PgB08_g039	375.229	1.77697	0.556315	3.19418	0.00140227	0.015004	3.42706	IVM9	intestine
PgR043_g098	282.665	1.77318	0.499671	3.5487	0.000387132	0.00517778	3.41807	IVM9	intestine
PgR043_g088	26.6227	1.77286	0.548544	3.23194	0.00122952	0.0135288	3.41731	IVM9	intestine
PgR057_g011	55.6478	1.77246	0.609528	2.90792	0.00363843	0.032116	3.41636	IVM9	intestine
PgR038X_g025	1410.42	1.76687	0.645152	2.73869	0.00616841	0.0482573	3.40315	IVM9	intestine
PgR003_g005	266.565	1.76591	0.60404	2.9235	0.00346118	0.0308615	3.40089	IVM9	intestine
PgB20_g008	1485.99	1.76	0.58	3.06	0	0.03	3.4	IVM11	intestine
PgR007_g037	263.02	1.76	0.52	3.41	0	0.01	3.4	IVM11	intestine
PgR032X_g045	19.16	1.76	0.64	2.74	0.01	0.05	3.4	IVM11	intestine
PgR067_g014	97.9553	1.75201	0.52473	3.33889	0.000841148	0.00988435	3.36828	IVM9	intestine
PgR085_g043	17767.2	1.7503	0.624851	2.80116	0.00509199	0.0416624	3.3643	IVM9	intestine
PgR042_g001	22109.1	1.73998	0.430105	4.04547	5.22185e-05	0.000898253	3.3403	IVM9	intestine
PgR046_g017	168206	1.73435	0.554735	3.12646	0.00176927	0.0182718	3.3273	IVM9	intestine
PgR046_g036	179989	1.73129	0.609624	2.83993	0.00451236	0.038009	3.32024	IVM9	intestine
PgR104_g017	344.16	1.73	0.35	4.89	0	0	3.3	IVM11	intestine
PgB17_g063	94.2794	1.72405	0.623308	2.76596	0.00567553	0.0451119	3.30362	IVM9	intestine
PgR014X_g094	488.358	1.72273	0.510704	3.37325	0.000742863	0.00895985	3.30061	IVM9	intestine
PgB01_g058	735.7	1.72	0.56	3.08	0	0.02	3.3	IVM11	intestine
PgR127_g009	385.11	1.72	0.59	2.94	0	0.03	3.3	IVM11	intestine
PgR016_g020	106.771	1.71394	0.51177	3.34904	0.000810927	0.00959836	3.28055	IVM9	intestine
PgR068_g050	6139.37	1.71005	0.346252	4.93876	7.86224e-07	2.07876e-05	3.27173	IVM9	intestine
PgR037_g061	3300.58	1.70954	0.575645	2.96978	0.00298014	0.0275431	3.27056	IVM9	intestine
PgR013_g134	4977.98	1.70891	0.374248	4.56624	4.96548e-06	0.000110128	3.26913	IVM9	intestine
PgR213X_g002	5529.49	1.70658	0.367442	4.64447	3.40942e-06	7.85883e-05	3.26385	IVM9	intestine
PgR059_g011	821.29	1.70424	0.587611	2.90029	0.00372817	0.0327555	3.25858	IVM9	intestine
PgR040_g040	90.8706	1.70224	0.455786	3.73474	0.000187909	0.00276942	3.25406	IVM9	intestine
PgR020_g005	250.804	1.69532	0.383682	4.41855	9.93642e-06	0.000207484	3.23849	IVM9	intestine
PgB14X_g061	639.971	1.69243	0.495595	3.41495	0.000637934	0.00792008	3.23201	IVM9	intestine
PgB05_g130	59.36	1.69	0.53	3.19	0	0.02	3.2	IVM11	intestine
PgR106_g038	6348.28	1.69	0.36	4.69	0	0	3.2	IVM11	intestine
PgR005X_g105	124.004	1.68848	0.613839	2.75069	0.00594701	0.046846	3.22317	IVM9	intestine
PgR060_g027	3177.7	1.68744	0.462493	3.64857	0.000263702	0.00370481	3.22084	IVM9	intestine
PgR007_g161	184147	1.68686	0.545172	3.09418	0.00197358	0.0198261	3.21955	IVM9	intestine
PgR011_g043	254.46	1.68446	0.370184	4.55034	5.35587e-06	0.00011787	3.2142	IVM9	intestine
PgB01_g208	2179.82	1.68382	0.424929	3.96258	7.41453e-05	0.00122737	3.21276	IVM9	intestine
PgR015_g087	131.802	1.68358	0.504281	3.33858	0.000842069	0.009885	3.21225	IVM9	intestine
PgR001X_g065	386.902	1.68264	0.498526	3.37523	0.000737533	0.0089144	3.21015	IVM9	intestine
PgR005X_g227	17214.9	1.67	0.46	3.65	0	0.01	3.2	IVM11	intestine
PgR008_g143	1441.82	1.6541	0.503905	3.28256	0.00102868	0.0116332	3.14727	IVM9	intestine
PgB01_g040	135.64	1.64109	0.505886	3.24399	0.00117869	0.0130455	3.11901	IVM9	intestine
PgR103X_g023	1532.13	1.64	0.56	2.96	0	0.03	3.1	IVM11	intestine
PgR049_g043	1252.33	1.63999	0.429829	3.81545	0.000135935	0.00208689	3.11664	IVM9	intestine
PgB06_g097	1009.5	1.63788	0.529559	3.09291	0.00198204	0.0198912	3.11208	IVM9	intestine
PgR026_g014	665.529	1.63555	0.39815	4.10787	3.99324e-05	0.000711557	3.10706	IVM9	intestine
PgR001X_g044	2137.43	1.62614	0.593638	2.73928	0.00615747	0.0482046	3.08686	IVM9	intestine
PgR010_g177	193.893	1.61136	0.51205	3.14688	0.00165025	0.0172611	3.05539	IVM9	intestine
PgR101_g024	398.552	1.60916	0.576669	2.79044	0.00526359	0.0426691	3.05075	IVM9	intestine
PgB06_g060	662.44	1.60828	0.425918	3.77602	0.000159353	0.00240123	3.04887	IVM9	intestine
PgE060_g001	133.016	1.60647	0.542115	2.96334	0.00304321	0.0280546	3.04506	IVM9	intestine
PgR031_g013	220.628	1.60258	0.47676	3.3614	0.000775492	0.00928477	3.03686	IVM9	intestine
PgR007_g048	144.618	1.59403	0.566749	2.81259	0.00491446	0.0405878	3.01892	IVM9	intestine
PgR010_g219	5771.33	1.59216	0.426401	3.73396	0.000188494	0.00277445	3.01501	IVM9	intestine
PgR004_g149	4249.24	1.58826	0.460999	3.44526	0.000570506	0.00725648	3.00687	IVM9	intestine
PgB05_g130	59.3553	1.57634	0.526597	2.99345	0.0027584	0.0260169	2.98213	IVM9	intestine
PgB01_g172	773.9	1.57	0.46	3.43	0	0.01	3	IVM11	intestine
PgR007_g104	183.05	1.56981	0.469805	3.34141	0.000833547	0.00981523	2.96866	IVM9	intestine
PgB01_g224	101.061	1.56686	0.511848	3.06119	0.0022046	0.0216239	2.9626	IVM9	intestine
PgB10_g019	213.159	1.56333	0.458297	3.41116	0.000646869	0.00800491	2.95534	IVM9	intestine
PgR004_g019	1053.46	1.56	0.5	3.13	0	0.02	2.9	IVM11	intestine
PgR040_g014	3693.44	1.56	0.31	5.01	0	0	2.9	IVM11	intestine
PgR051X_g054	6228.66	1.56	0.33	4.73	0	0	2.9	IVM11	intestine
PgR014X_g124	2160.91	1.55994	0.533557	2.92367	0.00345928	0.0308615	2.94843	IVM9	intestine
PgR108X_g026	30.5644	1.55947	0.435161	3.58365	0.000338826	0.00461272	2.94745	IVM9	intestine
PgB01_g057	218.551	1.55459	0.372136	4.17748	2.94759e-05	0.000546548	2.9375	IVM9	intestine
PgR143_g001	170.696	1.55018	0.521647	2.97171	0.00296149	0.027434	2.92854	IVM9	intestine
PgB43_g001	42795.6	1.54556	0.501049	3.08465	0.00203789	0.0203113	2.91918	IVM9	intestine
PgR108X_g018	2056.19	1.54194	0.51742	2.98005	0.00288198	0.0268937	2.91185	IVM9	intestine
PgR008_g179	412.672	1.53075	0.288804	5.30031	1.15603e-07	3.7512e-06	2.88936	IVM9	intestine
PgR047_g027	59.2527	1.53056	0.561562	2.72554	0.00641955	0.0498464	2.88898	IVM9	intestine
PgR007_g181	514.23	1.53	0.52	2.95	0	0.03	2.9	IVM11	intestine
PgR090_g002	1302.02	1.53	0.36	4.28	0	0	2.9	IVM11	intestine
PgR037_g094	682.619	1.52925	0.540651	2.82853	0.0046762	0.0390435	2.88636	IVM9	intestine
PgB30_g008	1152.66	1.52	0.38	4.03	0	0	2.9	IVM11	intestine
PgR016_g016	10800.8	1.52	0.42	3.66	0	0.01	2.9	IVM11	intestine
PgR312_g001	21.4854	1.51801	0.499235	3.04068	0.00236041	0.0229062	2.86397	IVM9	intestine
PgR085_g045	79035.4	1.51786	0.553194	2.74381	0.00607313	0.0476751	2.86366	IVM9	intestine
PgB11_g045	974.058	1.51639	0.334921	4.52759	5.96602e-06	0.000130046	2.86073	IVM9	intestine
PgR174_g008	7277.49	1.51309	0.503593	3.0046	0.00265931	0.0252491	2.85422	IVM9	intestine
PgR058_g054	179.68	1.51	0.29	5.24	0	0	2.8	IVM11	intestine
PgR068_g018	888.67	1.51	0.31	4.85	0	0	2.8	IVM11	intestine
PgR079_g015	1483.32	1.51	0.43	3.55	0	0.01	2.8	IVM11	intestine
PgB05_g069	309.875	1.50422	0.51401	2.92643	0.00342871	0.0306678	2.83671	IVM9	intestine
PgR235_g005	227.047	1.50388	0.517725	2.90478	0.00367511	0.0324148	2.83604	IVM9	intestine
PgR060_g060	828.67	1.5034	0.491412	3.05935	0.00221817	0.0216917	2.83511	IVM9	intestine
PgR086X_g013	606.717	1.50269	0.499259	3.00984	0.00261387	0.0248797	2.8337	IVM9	intestine
PgR098_g016	843.406	1.4957	0.379545	3.94078	8.12162e-05	0.00133318	2.82002	IVM9	intestine
PgR054_g035	196.576	1.49452	0.539319	2.77113	0.00558629	0.0445888	2.8177	IVM9	intestine
PgR129_g014	3347.4	1.48	0.45	3.31	0	0.01	2.8	IVM11	intestine
PgR011_g170	63.3023	1.47886	0.440527	3.35703	0.000787846	0.0093835	2.78729	IVM9	intestine
PgR137_g014	3243.79	1.47613	0.485504	3.0404	0.00236264	0.0229084	2.78201	IVM9	intestine
PgR019_g094	154.171	1.47511	0.435285	3.38885	0.000701875	0.00854671	2.78006	IVM9	intestine
PgR002_g185	634.574	1.47051	0.472768	3.11043	0.00186815	0.0190348	2.77121	IVM9	intestine
PgB04_g163	467.14	1.47	0.29	4.98	0	0	2.8	IVM11	intestine
PgR020_g089	4991.47	1.47	0.42	3.52	0	0.01	2.8	IVM11	intestine
PgR095X_g019	152.93	1.47	0.5	2.94	0	0.03	2.8	IVM11	intestine
PgR020_g127	486.221	1.46671	0.480995	3.04932	0.00229359	0.0223146	2.7639	IVM9	intestine
PgR066_g009	216.988	1.46514	0.347448	4.21685	2.47737e-05	0.000470042	2.7609	IVM9	intestine
PgR121_g016	68513.5	1.4602	0.455014	3.20912	0.0013314	0.014333	2.75146	IVM9	intestine
PgR016_g020	106.77	1.46	0.53	2.75	0.01	0.05	2.8	IVM11	intestine
PgB08_g058	109.053	1.45814	0.435185	3.35062	0.000806318	0.0095537	2.74753	IVM9	intestine
PgR093_g026	1643.88	1.45	0.48	3.04	0	0.03	2.7	IVM11	intestine
PgR118_g027	49.1472	1.44864	0.423578	3.42	0.000626221	0.00785147	2.7295	IVM9	intestine
PgR003_g009	1393.85	1.44529	0.487781	2.96299	0.00304665	0.0280636	2.72318	IVM9	intestine
PgR010_g092	38.4472	1.44513	0.508603	2.84136	0.00449211	0.0378663	2.72287	IVM9	intestine
PgB02X_g164	157.884	1.43554	0.447118	3.21066	0.00132432	0.0142702	2.70484	IVM9	intestine
PgR002_g086	2270.74	1.42884	0.438996	3.25479	0.00113478	0.012633	2.6923	IVM9	intestine
PgR101_g013	1510.93	1.42175	0.358656	3.9641	7.36731e-05	0.00122279	2.6791	IVM9	intestine
PgB06_g011	60.71	1.42	0.51	2.78	0.01	0.04	2.7	IVM11	intestine
PgB01_g230	1270.36	1.41887	0.488582	2.90406	0.00368354	0.032464	2.67377	IVM9	intestine
PgB10_g092	2429.24	1.41332	0.430163	3.28554	0.00101788	0.0115454	2.66349	IVM9	intestine
PgR020_g094	86048.4	1.41	0.34	4.14	0	0	2.7	IVM11	intestine
PgR023_g022	1758.58	1.40628	0.470077	2.9916	0.00277518	0.0261535	2.65054	IVM9	intestine
PgR016_g113	360.93	1.4	0.35	3.94	0	0	2.6	IVM11	intestine
PgB22_g010	1258.39	1.39669	0.506679	2.75656	0.00584137	0.0462051	2.63296	IVM9	intestine
PgR065_g050	1131.15	1.39	0.41	3.36	0	0.01	2.6	IVM11	intestine
PgR043_g066	46.0928	1.38854	0.486406	2.85469	0.00430792	0.0365423	2.61813	IVM9	intestine
PgR068_g002	1373.65	1.38191	0.46159	2.99382	0.00275512	0.0260074	2.60614	IVM9	intestine
PgR062_g035	995.43	1.38	0.44	3.13	0	0.02	2.6	IVM11	intestine
PgR105_g032	55.5032	1.37783	0.504889	2.72899	0.00635295	0.0493965	2.59878	IVM9	intestine
PgR071_g054	278.683	1.36294	0.431715	3.15703	0.00159387	0.0167251	2.57208	IVM9	intestine
PgR186_g001	583.952	1.35439	0.462203	2.93029	0.00338641	0.0303608	2.55689	IVM9	intestine
PgR200_g001	4031.41	1.35	0.48	2.84	0	0.04	2.5	IVM11	intestine
PgR062_g011	204.455	1.34723	0.322334	4.17962	2.91992e-05	0.000542299	2.54424	IVM9	intestine
PgR017X_g092	158.427	1.33982	0.428248	3.12861	0.00175638	0.0181715	2.5312	IVM9	intestine
PgR051X_g032	2091.68	1.3396	0.383444	3.49359	0.000476577	0.00617172	2.5308	IVM9	intestine
PgB10_g059	19.15	1.33	0.33	4.03	0	0	2.5	IVM11	intestine
PgR125_g008	1497.56	1.33	0.32	4.2	0	0	2.5	IVM11	intestine
PgR005X_g141	127.291	1.3282	0.411861	3.22488	0.00126025	0.0137353	2.5109	IVM9	intestine
PgR013_g072	110.039	1.31763	0.428653	3.07388	0.00211295	0.0208953	2.49256	IVM9	intestine
PgR002_g106	47506.5	1.31	0.43	3.05	0	0.03	2.5	IVM11	intestine
PgR020_g090	37231.2	1.31	0.36	3.61	0	0.01	2.5	IVM11	intestine
PgR033_g017	6480.01	1.31	0.31	4.17	0	0	2.5	IVM11	intestine
PgR024_g045	22315.5	1.30754	0.306216	4.27	1.95477e-05	0.000381013	2.4752	IVM9	intestine
PgR043_g029	2385.23	1.30524	0.436788	2.98828	0.00280554	0.0263094	2.47125	IVM9	intestine
PgB10_g100	130.464	1.30376	0.394513	3.30472	0.000950712	0.0109246	2.46871	IVM9	intestine
PgR072X_g031	195.324	1.30114	0.454639	2.86191	0.0042109	0.0359382	2.46423	IVM9	intestine
PgR011_g133	1255.05	1.29	0.47	2.77	0.01	0.05	2.4	IVM11	intestine
PgR243_g007	593.825	1.28761	0.387226	3.32522	0.00088348	0.0103287	2.44124	IVM9	intestine
PgR100X_g026	114.508	1.28216	0.410038	3.12694	0.00176636	0.0182583	2.43204	IVM9	intestine
PgR098_g006	96097.2	1.28102	0.41379	3.09582	0.00196271	0.0197342	2.4301	IVM9	intestine
PgR005X_g062	100	1.28	0.41	3.15	0	0.02	2.4	IVM11	intestine
PgR011_g174	6944.68	1.28	0.37	3.45	0	0.01	2.4	IVM11	intestine
PgR033_g083	8339.06	1.28	0.35	3.7	0	0.01	2.4	IVM11	intestine
PgR056X_g055	618.003	1.27554	0.416413	3.06317	0.00219005	0.0215273	2.4209	IVM9	intestine
PgR006_g176	468.411	1.27354	0.399721	3.18606	0.00144224	0.0153525	2.41754	IVM9	intestine
PgR020_g088	18294.2	1.27	0.41	3.11	0	0.02	2.4	IVM11	intestine
PgR070_g023	25969.3	1.26864	0.432629	2.93239	0.0033636	0.0302751	2.40934	IVM9	intestine
PgB02X_g046	351.559	1.26627	0.39117	3.23713	0.00120737	0.0133113	2.40539	IVM9	intestine
PgR010_g031	252.256	1.26575	0.447292	2.82982	0.00465748	0.0389442	2.40453	IVM9	intestine
PgR018_g084	75.6213	1.26564	0.39183	3.23008	0.00123758	0.0135505	2.40434	IVM9	intestine
PgB03_g039	24.72	1.26	0.46	2.76	0.01	0.05	2.4	IVM11	intestine
PgR033_g032	1078.05	1.25743	0.429454	2.92798	0.00341176	0.030564	2.3907	IVM9	intestine
PgR019_g012	160419	1.2521	0.395975	3.16206	0.00156656	0.0164915	2.38187	IVM9	intestine
PgR135_g011	95.07	1.25	0.45	2.81	0	0.04	2.4	IVM11	intestine
PgR028_g001	412.856	1.24665	0.367077	3.39614	0.000683426	0.00837564	2.37289	IVM9	intestine
PgR019_g101	43.1155	1.24581	0.443966	2.80609	0.00501471	0.0412666	2.37151	IVM9	intestine
PgR035X_g013	24.5	1.24	0.34	3.65	0	0.01	2.4	IVM11	intestine
PgR084X_g042	4057.65	1.24	0.39	3.19	0	0.02	2.4	IVM11	intestine
PgR286_g001	438.305	1.23647	0.317177	3.89836	9.68479e-05	0.00155583	2.35621	IVM9	intestine
PgR011_g010	833.7	1.23	0.43	2.85	0	0.04	2.3	IVM11	intestine
PgR016_g123	293.66	1.23	0.39	3.15	0	0.02	2.3	IVM11	intestine
PgB05_g013	403.78	1.22	0.37	3.25	0	0.02	2.3	IVM11	intestine
PgR021_g062	376.775	1.21809	0.323317	3.76747	0.00016491	0.00246868	2.32638	IVM9	intestine
PgR036_g007	212.781	1.21804	0.353852	3.44222	0.000576968	0.00731423	2.3263	IVM9	intestine
PgR010_g212	247.936	1.21245	0.328435	3.6916	0.000222847	0.00320574	2.31731	IVM9	intestine
PgB11_g081	1145.94	1.21139	0.395336	3.0642	0.00218254	0.021472	2.31561	IVM9	intestine
PgR001X_g236	5301.89	1.21	0.39	3.14	0	0.02	2.3	IVM11	intestine
PgR060_g050	455.826	1.19855	0.275019	4.35808	1.31206e-05	0.000266188	2.2951	IVM9	intestine
PgB03_g152	714.25	1.19	0.34	3.5	0	0.01	2.3	IVM11	intestine
PgB10_g056	5693.53	1.19	0.34	3.53	0	0.01	2.3	IVM11	intestine
PgR033_g071	10.68	1.18	0.39	3.02	0	0.03	2.3	IVM11	intestine
PgB08_g002	65.0893	1.17298	0.334324	3.50851	0.000450625	0.00586223	2.25477	IVM9	intestine
PgR009X_g032	16178.7	1.17	0.27	4.28	0	0	2.3	IVM11	intestine
PgB04_g192	215.144	1.16208	0.414433	2.80403	0.00504683	0.0414116	2.2378	IVM9	intestine
PgR047_g007	118.644	1.16207	0.306163	3.79557	0.000147303	0.00224333	2.23778	IVM9	intestine
PgR106_g013	26879.2	1.16041	0.297807	3.8965	9.75914e-05	0.00156557	2.23521	IVM9	intestine
PgB07_g034	8263.56	1.16	0.4	2.89	0	0.04	2.2	IVM11	intestine
PgR082_g019	530.97	1.16	0.24	4.75	0	0	2.2	IVM11	intestine
PgR112_g002	322.428	1.1522	0.38972	2.95647	0.00311178	0.0284797	2.22252	IVM9	intestine
PgR103X_g024	151.16	1.15	0.38	3.04	0	0.03	2.2	IVM11	intestine
PgR106_g013	26879.2	1.15	0.3	3.86	0	0	2.2	IVM11	intestine
PgR043_g067	487.71	1.14562	0.321373	3.56476	0.000364196	0.00489394	2.21241	IVM9	intestine
PgR024_g122	300.95	1.14	0.33	3.46	0	0.01	2.2	IVM11	intestine
PgR005X_g224	3219.8	1.13138	0.352616	3.20854	0.00133412	0.0143487	2.19069	IVM9	intestine
PgB03_g006	1054.66	1.12875	0.4046	2.78978	0.00527434	0.0427259	2.18669	IVM9	intestine
PgR004_g144	445.795	1.12674	0.240612	4.68283	2.82941e-06	6.58199e-05	2.18365	IVM9	intestine
PgB04_g019	617.828	1.12128	0.328162	3.41686	0.00063348	0.00788193	2.1754	IVM9	intestine
PgR126X_g016	118.8	1.12	0.24	4.63	0	0	2.2	IVM11	intestine
PgR036_g006	395.227	1.11608	0.306223	3.64465	0.000267751	0.00375706	2.16757	IVM9	intestine
PgB30_g008	1152.66	1.11105	0.378224	2.93754	0.00330829	0.0299661	2.16003	IVM9	intestine
PgR013_g003	2600.41	1.11	0.3	3.73	0	0.01	2.2	IVM11	intestine
PgR021_g014	1089	1.11	0.3	3.69	0	0.01	2.2	IVM11	intestine
PgB02X_g012	2510.84	1.1	0.36	3.03	0	0.03	2.1	IVM11	intestine
PgR005X_g172	119.09	1.1	0.34	3.25	0	0.02	2.1	IVM11	intestine
PgR161_g005	1631.81	1.1	0.35	3.17	0	0.02	2.1	IVM11	intestine
PgR247_g007	1490.63	1.1	0.35	3.18	0	0.02	2.1	IVM11	intestine
PgR075_g036	139.06	1.09278	0.284406	3.84233	0.000121873	0.00190689	2.13285	IVM9	intestine
PgR046_g051	71087.7	1.09	0.38	2.88	0	0.04	2.1	IVM11	intestine
PgB05_g051	9107.02	1.08	0.26	4.21	0	0	2.1	IVM11	intestine
PgR020_g104	431.58	1.08	0.33	3.3	0	0.01	2.1	IVM11	intestine
PgR005X_g161	473.663	1.07153	0.316351	3.38717	0.000706173	0.0085899	2.10167	IVM9	intestine
PgR033_g079	2673.7	1.07	0.36	2.96	0	0.03	2.1	IVM11	intestine
PgR042_g059	4691.44	1.07	0.29	3.74	0	0.01	2.1	IVM11	intestine
PgR048_g023	5473.06	1.07	0.39	2.75	0.01	0.05	2.1	IVM11	intestine
PgR005X_g140	147.811	1.06612	0.358425	2.97446	0.00293506	0.0272776	2.0938	IVM9	intestine
PgR017X_g125	130.38	1.06	0.26	4.07	0	0	2.1	IVM11	intestine
PgR020_g032	7283.92	1.06	0.25	4.2	0	0	2.1	IVM11	intestine
PgR028_g124	1516.73	1.06	0.17	6.09	0	0	2.1	IVM11	intestine
PgR038X_g056	112.2	1.06	0.31	3.39	0	0.01	2.1	IVM11	intestine
PgR001X_g243	155.42	1.05	0.33	3.19	0	0.02	2.1	IVM11	intestine
PgR007_g116	3451.68	1.05	0.38	2.76	0.01	0.05	2.1	IVM11	intestine
PgR087_g015	1064.53	1.03248	0.280927	3.67526	0.00023761	0.00338824	2.04554	IVM9	intestine
PgR022X_g071	1901.37	1.03	0.29	3.53	0	0.01	2	IVM11	intestine
PgR050X_g004	2934.62	1.03	0.33	3.09	0	0.02	2	IVM11	intestine
PgR105_g039	2250.99	1.03	0.17	6	0	0	2	IVM11	intestine
PgR017X_g067	1044.53	1.02	0.31	3.3	0	0.01	2	IVM11	intestine
PgR035X_g088	1674.33	1.02	0.24	4.25	0	0	2	IVM11	intestine
PgR037_g097	1933.47	1.02	0.23	4.46	0	0	2	IVM11	intestine
PgB44_g001	940.354	1.01821	0.304756	3.34106	0.000834599	0.0098175	2.0254	IVM9	intestine
PgR070_g028	607.992	1.01752	0.248322	4.09757	4.17503e-05	0.000739337	2.02443	IVM9	intestine
PgR025_g086	142.994	1.01621	0.325385	3.12311	0.00178949	0.0184306	2.0226	IVM9	intestine
PgB06_g045	9545.1	1.01438	0.336967	3.01031	0.00260979	0.0248616	2.02003	IVM9	intestine
PgR038X_g053	630.19	1.01	0.33	3.05	0	0.03	2	IVM11	intestine
PgB19_g013	14240.7	1	0.15	6.66	0	0	2	IVM11	intestine
PgR001X_g109	2458.12	1	0.25	3.93	0	0	2	IVM11	intestine
PgR001X_g185	643.9	1	0.24	4.17	0	0	2	IVM11	intestine
PgR003_g224	1250.91	1	0.34	2.99	0	0.03	2	IVM11	intestine
PgB15_g054	196.028	0.995417	0.320821	3.10272	0.00191751	0.0194113	1.99366	IVM9	intestine
PgB05_g007	426.42	0.99	0.27	3.67	0	0.01	2	IVM11	intestine
PgR075_g047	9020.14	0.99	0.25	4.03	0	0	2	IVM11	intestine
PgR045_g024	294.529	0.988605	0.315428	3.13417	0.0017234	0.0178952	1.98427	IVM9	intestine
PgR116_g018	3051.39	0.988021	0.201825	4.89544	9.80837e-07	2.50629e-05	1.98346	IVM9	intestine
PgB15_g006	314.436	0.98056	0.276834	3.54205	0.000397036	0.00528549	1.97323	IVM9	intestine
PgB09_g083	1514.51	0.98	0.3	3.3	0	0.01	2	IVM11	intestine
PgR003_g120	37593.8	0.98	0.22	4.49	0	0	2	IVM11	intestine
PgR017X_g064	2405.4	0.98	0.22	4.48	0	0	2	IVM11	intestine
PgR049_g064	6674.33	0.98	0.33	2.94	0	0.03	2	IVM11	intestine
PgR017X_g029	172.052	0.977488	0.309427	3.15902	0.00158299	0.0166338	1.96903	IVM9	intestine
PgR097_g025	730.874	0.973787	0.295307	3.29754	0.000975355	0.0111148	1.96399	IVM9	intestine
PgR006_g078	1032.01	0.973252	0.313827	3.10124	0.00192713	0.019445	1.96326	IVM9	intestine
PgB13_g029	293.621	0.970751	0.260955	3.71999	0.000199231	0.00289888	1.95986	IVM9	intestine
PgB06_g125	856.73	0.97	0.19	5.1	0	0	2	IVM11	intestine
PgR018_g074	213.63	0.97	0.36	2.73	0.01	0.05	2	IVM11	intestine
PgR045_g080	4848.61	0.97	0.28	3.43	0	0.01	2	IVM11	intestine
PgB20_g033	169.162	0.962741	0.297772	3.23314	0.00122436	0.0134856	1.94901	IVM9	intestine
PgR013_g142	382.118	0.96232	0.27853	3.45499	0.000550307	0.00703088	1.94844	IVM9	intestine
PgB06_g088	3571.41	0.96	0.26	3.74	0	0.01	1.9	IVM11	intestine
PgR010_g123	18685.5	0.96	0.19	5.03	0	0	1.9	IVM11	intestine
PgR018_g076	30834.3	0.96	0.24	4	0	0	1.9	IVM11	intestine
PgR065_g053	3580.01	0.96	0.24	4	0	0	1.9	IVM11	intestine
PgR002_g221	10579.1	0.95	0.23	4.08	0	0	1.9	IVM11	intestine
PgR011_g195	612.14	0.95	0.33	2.93	0	0.03	1.9	IVM11	intestine
PgR019_g079	5007.05	0.95	0.28	3.43	0	0.01	1.9	IVM11	intestine
PgB01_g054	312.645	0.947154	0.219179	4.32138	1.55056e-05	0.000311805	1.92807	IVM9	intestine
PgR126X_g011	11183.3	0.94	0.34	2.74	0.01	0.05	1.9	IVM11	intestine
PgR001X_g275	132.917	0.933467	0.303944	3.07118	0.00213213	0.0210486	1.90986	IVM9	intestine
PgB03_g100	15469.9	0.93	0.26	3.57	0	0.01	1.9	IVM11	intestine
PgR005X_g166	2236.14	0.93	0.19	5	0	0	1.9	IVM11	intestine
PgR041_g031	72.16	0.93	0.32	2.94	0	0.03	1.9	IVM11	intestine
PgR092_g008	11273.3	0.93	0.25	3.75	0	0	1.9	IVM11	intestine
PgR002_g103	924.758	0.922866	0.295221	3.12602	0.00177192	0.018279	1.89588	IVM9	intestine
PgB02X_g028	358.02	0.92	0.29	3.23	0	0.02	1.9	IVM11	intestine
PgR010_g060	4067.95	0.92	0.21	4.4	0	0	1.9	IVM11	intestine
PgR022X_g130	18788.6	0.92	0.26	3.49	0	0.01	1.9	IVM11	intestine
PgR002_g168	360.831	0.914483	0.221519	4.12823	3.65566e-05	0.000658595	1.88489	IVM9	intestine
PgR023_g028	44.89	0.91	0.33	2.76	0.01	0.05	1.9	IVM11	intestine
PgR031_g014	7151.06	0.91	0.28	3.2	0	0.02	1.9	IVM11	intestine
PgR046_g054	7425.24	0.91	0.3	3.07	0	0.02	1.9	IVM11	intestine
PgR091_g001	787.31	0.91	0.22	4.15	0	0	1.9	IVM11	intestine
PgR138_g010	48570.5	0.91	0.26	3.46	0	0.01	1.9	IVM11	intestine
PgR020_g077	347638	0.9	0.31	2.87	0	0.04	1.9	IVM11	intestine
PgR045_g008	5698.12	0.9	0.19	4.8	0	0	1.9	IVM11	intestine
PgR093_g032	4773.75	0.9	0.29	3.13	0	0.02	1.9	IVM11	intestine
PgR010_g094	586.065	0.890549	0.183	4.8664	1.13649e-06	2.85926e-05	1.85388	IVM9	intestine
PgR039_g077	13292.9	0.89	0.19	4.65	0	0	1.9	IVM11	intestine
PgR001X_g053	4997.4	0.88	0.31	2.8	0.01	0.04	1.8	IVM11	intestine
PgR018_g117	3201.17	0.88	0.22	4.01	0	0	1.8	IVM11	intestine
PgR050X_g034	401.57	0.88	0.2	4.39	0	0	1.8	IVM11	intestine
PgR056X_g034	5703.32	0.88	0.24	3.7	0	0.01	1.8	IVM11	intestine
PgR135_g004	456.328	0.878146	0.211714	4.14779	3.35701e-05	0.00061252	1.83801	IVM9	intestine
PgR007_g213	2152.9	0.87	0.23	3.7	0	0.01	1.8	IVM11	intestine
PgR024_g091	1850.24	0.87	0.32	2.73	0.01	0.05	1.8	IVM11	intestine
PgR032X_g062	307.17	0.87	0.19	4.69	0	0	1.8	IVM11	intestine
PgR044_g012	3696.34	0.87	0.19	4.49	0	0	1.8	IVM11	intestine
PgR146_g016	7975.9	0.87	0.24	3.55	0	0.01	1.8	IVM11	intestine
PgR001X_g111	8912.27	0.86	0.31	2.79	0.01	0.04	1.8	IVM11	intestine
PgR028_g122	2681.26	0.86	0.29	2.98	0	0.03	1.8	IVM11	intestine
PgR071_g009	3005.23	0.86	0.3	2.87	0	0.04	1.8	IVM11	intestine
PgR074X_g043	34123.4	0.86	0.24	3.58	0	0.01	1.8	IVM11	intestine
PgR115X_g014	582.26	0.86	0.31	2.82	0	0.04	1.8	IVM11	intestine
PgR115X_g014	582.26	0.856092	0.304647	2.81011	0.00495244	0.0408719	1.81013	IVM9	intestine
PgB02X_g015	66.8005	0.853383	0.297755	2.86605	0.00415626	0.035667	1.80673	IVM9	intestine
PgR041_g003	694.81	0.851465	0.30068	2.8318	0.00462868	0.0387601	1.80433	IVM9	intestine
PgR006_g191	194.182	0.850895	0.268759	3.16602	0.00154543	0.0163292	1.80362	IVM9	intestine
PgR269_g002	558.527	0.850792	0.297041	2.86422	0.00418038	0.0357665	1.80349	IVM9	intestine
PgR010_g013	10563	0.85	0.2	4.34	0	0	1.8	IVM11	intestine
PgR111X_g018	2543.69	0.85	0.2	4.32	0	0	1.8	IVM11	intestine
PgR009X_g116	89.7183	0.846737	0.305676	2.77004	0.00560489	0.0446749	1.79843	IVM9	intestine
PgR001X_g200	1534.13	0.845233	0.26676	3.16851	0.00153222	0.0162046	1.79655	IVM9	intestine
PgR034_g009	830.087	0.840355	0.256221	3.27981	0.00103879	0.0116897	1.79049	IVM9	intestine
PgB01_g039	7598.03	0.84	0.25	3.37	0	0.01	1.8	IVM11	intestine
PgB02X_g153	3804.58	0.84	0.18	4.55	0	0	1.8	IVM11	intestine
PgR007_g026	11575.8	0.84	0.23	3.7	0	0.01	1.8	IVM11	intestine
PgR007_g208	2013.21	0.84	0.25	3.43	0	0.01	1.8	IVM11	intestine
PgR029_g017	14160.6	0.84	0.2	4.09	0	0	1.8	IVM11	intestine
PgR029_g047	22983.4	0.84	0.2	4.18	0	0	1.8	IVM11	intestine
PgR042_g057	6901.24	0.84	0.3	2.82	0	0.04	1.8	IVM11	intestine
PgR061_g051	795.71	0.84	0.26	3.28	0	0.02	1.8	IVM11	intestine
PgR102_g036	20474.9	0.84	0.19	4.44	0	0	1.8	IVM11	intestine
PgR155_g004	22036.1	0.84	0.22	3.76	0	0	1.8	IVM11	intestine
PgR010_g043	536.791	0.838543	0.258776	3.24042	0.00119352	0.0131969	1.78824	IVM9	intestine
PgR029_g054	66.2241	0.835377	0.28661	2.91468	0.00356054	0.0315496	1.78432	IVM9	intestine
PgR012_g093	559.368	0.834936	0.249134	3.35135	0.000804192	0.00953841	1.78378	IVM9	intestine
PgB04_g181	708.516	0.831614	0.246684	3.37117	0.000748485	0.00901749	1.77968	IVM9	intestine
PgB05_g163	14854.1	0.83	0.24	3.5	0	0.01	1.8	IVM11	intestine
PgR005X_g182	54622.3	0.83	0.18	4.6	0	0	1.8	IVM11	intestine
PgR012_g090	322.56	0.83	0.29	2.9	0	0.04	1.8	IVM11	intestine
PgR019_g005	20071.2	0.83	0.29	2.81	0	0.04	1.8	IVM11	intestine
PgR069_g046	2906.94	0.83	0.29	2.86	0	0.04	1.8	IVM11	intestine
PgR093_g018	10005.9	0.83	0.22	3.7	0	0.01	1.8	IVM11	intestine
PgR109_g007	12138	0.83	0.23	3.53	0	0.01	1.8	IVM11	intestine
PgB04_g186	14742.9	0.82	0.23	3.51	0	0.01	1.8	IVM11	intestine
PgB06_g072	1737.61	0.82	0.22	3.73	0	0.01	1.8	IVM11	intestine
PgR010_g124	4804.38	0.82	0.24	3.41	0	0.01	1.8	IVM11	intestine
PgR025_g056	3286.52	0.82	0.15	5.64	0	0	1.8	IVM11	intestine
PgR038X_g081	480.92	0.82	0.2	4.01	0	0	1.8	IVM11	intestine
PgR052_g060	16230.3	0.82	0.25	3.24	0	0.02	1.8	IVM11	intestine
PgR055_g008	212.067	0.8134	0.262174	3.10253	0.00191877	0.0194113	1.75735	IVM9	intestine
PgR196_g005	1160.04	0.812931	0.288527	2.81752	0.00483963	0.0400277	1.75678	IVM9	intestine
PgB11_g067	424.65	0.81	0.19	4.27	0	0	1.8	IVM11	intestine
PgB12X_g004	14983.8	0.81	0.24	3.37	0	0.01	1.8	IVM11	intestine
PgR002_g254	3865.14	0.81	0.24	3.43	0	0.01	1.8	IVM11	intestine
PgR029_g026	4587.13	0.81	0.24	3.42	0	0.01	1.8	IVM11	intestine
PgR032X_g120	5293.49	0.81	0.22	3.75	0	0	1.8	IVM11	intestine
PgR051X_g006	9843.06	0.81	0.26	3.07	0	0.02	1.8	IVM11	intestine
PgR063X_g055	5112.31	0.81	0.26	3.09	0	0.02	1.8	IVM11	intestine
PgR169_g006	29847.5	0.81	0.15	5.35	0	0	1.8	IVM11	intestine
PgB01_g029	26514.4	0.8	0.25	3.23	0	0.02	1.7	IVM11	intestine
PgB08_g065	10315.7	0.8	0.19	4.14	0	0	1.7	IVM11	intestine
PgR009X_g053	17611.6	0.8	0.18	4.35	0	0	1.7	IVM11	intestine
PgR022X_g002	3027.78	0.8	0.22	3.69	0	0.01	1.7	IVM11	intestine
PgR023_g069	25493.2	0.8	0.19	4.3	0	0	1.7	IVM11	intestine
PgR036_g015	35996.6	0.8	0.24	3.37	0	0.01	1.7	IVM11	intestine
PgR041_g045	3048.26	0.8	0.23	3.44	0	0.01	1.7	IVM11	intestine
PgR056X_g053	496.54	0.8	0.28	2.89	0	0.04	1.7	IVM11	intestine
PgR062_g016	14952.7	0.8	0.29	2.81	0	0.04	1.7	IVM11	intestine
PgR070_g048	596.47	0.8	0.27	2.95	0	0.03	1.7	IVM11	intestine
PgR090_g017	2927.62	0.8	0.21	3.87	0	0	1.7	IVM11	intestine
PgR092_g021	9676.37	0.8	0.28	2.85	0	0.04	1.7	IVM11	intestine
PgR119X_g003	351.21	0.8	0.17	4.79	0	0	1.7	IVM11	intestine
PgR010_g098	6131.75	0.795921	0.279008	2.85269	0.00433514	0.0366785	1.73619	IVM9	intestine
PgR205_g001	160.414	0.794634	0.200472	3.96382	7.37611e-05	0.00122279	1.73464	IVM9	intestine
PgR042_g106	107.884	0.792089	0.255299	3.10259	0.00191837	0.0194113	1.73158	IVM9	intestine
PgR075_g052	403.456	0.791765	0.266246	2.97381	0.00294132	0.0273136	1.73119	IVM9	intestine
PgR027_g035	460.406	0.790242	0.266098	2.96974	0.0029805	0.0275431	1.72936	IVM9	intestine
PgB14X_g063	2142.6	0.79	0.25	3.2	0	0.02	1.7	IVM11	intestine
PgR003_g205	1949.77	0.79	0.2	4.07	0	0	1.7	IVM11	intestine
PgR018_g079	1322.16	0.79	0.27	2.91	0	0.03	1.7	IVM11	intestine
PgR020_g063	22468.4	0.79	0.21	3.68	0	0.01	1.7	IVM11	intestine
PgR026_g036	5982.11	0.79	0.23	3.39	0	0.01	1.7	IVM11	intestine
PgR101_g003	6019.85	0.79	0.24	3.33	0	0.01	1.7	IVM11	intestine
PgR137_g015	20332.5	0.79	0.19	4.05	0	0	1.7	IVM11	intestine
PgR277_g002	686.62	0.79	0.26	3.03	0	0.03	1.7	IVM11	intestine
PgR044_g021	364.69	0.78	0.25	3.1	0	0.02	1.7	IVM11	intestine
PgR064_g020	8631.47	0.78	0.29	2.74	0.01	0.05	1.7	IVM11	intestine
PgR076_g018	25036.4	0.78	0.18	4.25	0	0	1.7	IVM11	intestine
PgR091_g002	532.55	0.78	0.23	3.35	0	0.01	1.7	IVM11	intestine
PgR106_g028	134338	0.78	0.25	3.12	0	0.02	1.7	IVM11	intestine
PgR306_g002	11159.7	0.78	0.22	3.59	0	0.01	1.7	IVM11	intestine
PgB02X_g104	6235.6	0.77	0.2	3.81	0	0	1.7	IVM11	intestine
PgB15_g049	6135.52	0.77	0.23	3.32	0	0.01	1.7	IVM11	intestine
PgR005X_g078	12127.9	0.77	0.21	3.61	0	0.01	1.7	IVM11	intestine
PgR010_g113	3311.09	0.77	0.27	2.8	0.01	0.04	1.7	IVM11	intestine
PgR018_g057	4389.61	0.77	0.19	4.07	0	0	1.7	IVM11	intestine
PgR019_g125	1205.8	0.77	0.28	2.8	0.01	0.04	1.7	IVM11	intestine
PgR023_g090	7684.3	0.77	0.18	4.25	0	0	1.7	IVM11	intestine
PgR028_g005	14991.2	0.77	0.21	3.65	0	0.01	1.7	IVM11	intestine
PgR031_g080	13751.9	0.77	0.22	3.55	0	0.01	1.7	IVM11	intestine
PgR038X_g088	19804.1	0.77	0.23	3.36	0	0.01	1.7	IVM11	intestine
PgR155_g001	9882.95	0.77	0.16	4.92	0	0	1.7	IVM11	intestine
PgR005X_g100	3179.24	0.76895	0.263734	2.91562	0.00354977	0.0314794	1.70403	IVM9	intestine
PgR054_g042	567.802	0.767188	0.239538	3.20279	0.00136104	0.0146107	1.70195	IVM9	intestine
PgB02X_g147	5694.07	0.76	0.17	4.36	0	0	1.7	IVM11	intestine
PgB04_g066	14845.5	0.76	0.26	2.93	0	0.03	1.7	IVM11	intestine
PgB06_g076	2075.9	0.76	0.2	3.91	0	0	1.7	IVM11	intestine
PgB13_g011	377.02	0.76	0.23	3.23	0	0.02	1.7	IVM11	intestine
PgR004_g053	10196.2	0.76	0.23	3.36	0	0.01	1.7	IVM11	intestine
PgR004_g238	8199.48	0.76	0.24	3.11	0	0.02	1.7	IVM11	intestine
PgR013_g026	1180.22	0.76	0.23	3.35	0	0.01	1.7	IVM11	intestine
PgR036_g069	18900.2	0.76	0.18	4.2	0	0	1.7	IVM11	intestine
PgB01_g237	481.45	0.75	0.17	4.4	0	0	1.7	IVM11	intestine
PgB06_g001	45813.2	0.75	0.25	3	0	0.03	1.7	IVM11	intestine
PgR004_g183	14848.6	0.75	0.19	3.92	0	0	1.7	IVM11	intestine
PgR010_g045	13726.2	0.75	0.21	3.52	0	0.01	1.7	IVM11	intestine
PgR028_g010	481.19	0.75	0.24	3.11	0	0.02	1.7	IVM11	intestine
PgR042_g045	9480.97	0.75	0.17	4.36	0	0	1.7	IVM11	intestine
PgR137_g007	6898.42	0.75	0.27	2.78	0.01	0.04	1.7	IVM11	intestine
PgR024_g010	602.481	0.747295	0.211519	3.533	0.000410879	0.00544439	1.67864	IVM9	intestine
PgR005X_g132	2253.15	0.745559	0.233639	3.19107	0.00141749	0.0151321	1.67662	IVM9	intestine
PgR013_g023	482.861	0.740914	0.235572	3.14517	0.00165988	0.0173301	1.67123	IVM9	intestine
PgB01_g158	4068.86	0.740492	0.212972	3.47695	0.000507156	0.00653071	1.67075	IVM9	intestine
PgB11_g065	10516.8	0.74	0.27	2.75	0.01	0.05	1.7	IVM11	intestine
PgB17_g037	947.47	0.74	0.2	3.75	0	0	1.7	IVM11	intestine
PgR027_g135	17951.3	0.74	0.18	4.15	0	0	1.7	IVM11	intestine
PgR029_g006	985.83	0.74	0.22	3.4	0	0.01	1.7	IVM11	intestine
PgR158_g002	4319.25	0.74	0.2	3.62	0	0.01	1.7	IVM11	intestine
PgR002_g015	430.41	0.73	0.24	3	0	0.03	1.7	IVM11	intestine
PgR006_g032	178.55	0.73	0.21	3.52	0	0.01	1.7	IVM11	intestine
PgR010_g218	4113.49	0.73	0.21	3.53	0	0.01	1.7	IVM11	intestine
PgR011_g073	12964.2	0.73	0.23	3.16	0	0.02	1.7	IVM11	intestine
PgR024_g087	5457.88	0.73	0.24	3.01	0	0.03	1.7	IVM11	intestine
PgR104_g038	6842.76	0.73	0.23	3.18	0	0.02	1.7	IVM11	intestine
PgR123_g014	10856.5	0.73	0.21	3.55	0	0.01	1.7	IVM11	intestine
PgR013_g107	790.124	0.724589	0.207764	3.48757	0.000487436	0.00629096	1.65243	IVM9	intestine
PgB20_g001	5993.57	0.72	0.2	3.7	0	0.01	1.6	IVM11	intestine
PgB23_g030	1397.36	0.72	0.19	3.89	0	0	1.6	IVM11	intestine
PgR002_g138	3635.78	0.72	0.17	4.22	0	0	1.6	IVM11	intestine
PgR003_g263	14221	0.72	0.18	3.9	0	0	1.6	IVM11	intestine
PgR005X_g180	12891.8	0.72	0.2	3.54	0	0.01	1.6	IVM11	intestine
PgR010_g147	1.50473e+06	0.72	0.24	2.98	0	0.03	1.6	IVM11	intestine
PgR014X_g076	5093.5	0.72	0.2	3.5	0	0.01	1.6	IVM11	intestine
PgR030_g064	778.86	0.72	0.16	4.63	0	0	1.6	IVM11	intestine
PgR048_g049	21928.2	0.72	0.19	3.71	0	0.01	1.6	IVM11	intestine
PgR080_g010	19837.8	0.72	0.25	2.88	0	0.04	1.6	IVM11	intestine
PgR090_g011	51902	0.72	0.21	3.43	0	0.01	1.6	IVM11	intestine
PgB11_g073	12738.4	0.71	0.16	4.41	0	0	1.6	IVM11	intestine
PgB16_g011	1024.54	0.71	0.2	3.53	0	0.01	1.6	IVM11	intestine
PgR003_g269	4945.27	0.71	0.15	4.64	0	0	1.6	IVM11	intestine
PgR011_g189	21764	0.71	0.18	3.87	0	0	1.6	IVM11	intestine
PgR015_g009	12776	0.71	0.18	3.98	0	0	1.6	IVM11	intestine
PgR016_g145	2417.92	0.71	0.25	2.84	0	0.04	1.6	IVM11	intestine
PgR036_g010	3543.04	0.71	0.26	2.79	0.01	0.04	1.6	IVM11	intestine
PgR056X_g045	18579	0.71	0.18	3.91	0	0	1.6	IVM11	intestine
PgR081_g011	476.907	0.708006	0.254418	2.78284	0.00538846	0.0434961	1.63354	IVM9	intestine
PgR055_g037	363.601	0.707509	0.239226	2.95749	0.0031015	0.0284312	1.63298	IVM9	intestine
PgR047_g065	1544.09	0.706388	0.249919	2.82647	0.00470638	0.0392095	1.63171	IVM9	intestine
PgR038X_g020	748.445	0.706008	0.250358	2.81999	0.00480247	0.0398068	1.63128	IVM9	intestine
PgR034_g072	233.298	0.705893	0.210849	3.34787	0.000814363	0.00962905	1.63115	IVM9	intestine
PgB16_g054	4217.32	0.7	0.19	3.64	0	0.01	1.6	IVM11	intestine
PgR008_g166	11405.2	0.7	0.22	3.26	0	0.02	1.6	IVM11	intestine
PgR009X_g166	15041.9	0.7	0.18	3.89	0	0	1.6	IVM11	intestine
PgR011_g138	33869.6	0.7	0.17	4.04	0	0	1.6	IVM11	intestine
PgR025_g068	4888.16	0.7	0.23	3.06	0	0.03	1.6	IVM11	intestine
PgR036_g008	1800.12	0.7	0.2	3.52	0	0.01	1.6	IVM11	intestine
PgR077_g022	6162.92	0.7	0.24	2.89	0	0.04	1.6	IVM11	intestine
PgR102_g021	7275.05	0.7	0.17	4.11	0	0	1.6	IVM11	intestine
PgR020_g106	362.971	0.699327	0.228559	3.05972	0.00221543	0.0216835	1.62375	IVM9	intestine
PgR043_g057	449.1	0.699246	0.185155	3.77654	0.000159025	0.00240123	1.62366	IVM9	intestine
PgB24X_g013	12342.6	0.693441	0.159632	4.34401	1.39908e-05	0.000283338	1.61714	IVM9	intestine
PgR037_g074	319.157	0.692138	0.250758	2.76019	0.00577682	0.0457579	1.61568	IVM9	intestine
PgB05_g026	9438.11	0.69	0.25	2.77	0.01	0.05	1.6	IVM11	intestine
PgB05_g149	10549.9	0.69	0.22	3.21	0	0.02	1.6	IVM11	intestine
PgB14X_g021	30163.4	0.69	0.21	3.22	0	0.02	1.6	IVM11	intestine
PgR001X_g060	3614.23	0.69	0.21	3.31	0	0.01	1.6	IVM11	intestine
PgR008_g070	7642.95	0.69	0.23	3	0	0.03	1.6	IVM11	intestine
PgR008_g189	11054.6	0.69	0.22	3.09	0	0.02	1.6	IVM11	intestine
PgR010_g149	2.45507e+06	0.69	0.23	3	0	0.03	1.6	IVM11	intestine
PgR010_g201	213.98	0.69	0.18	3.87	0	0	1.6	IVM11	intestine
PgR018_g124	12501.9	0.69	0.21	3.29	0	0.01	1.6	IVM11	intestine
PgR142_g009	7820.14	0.69	0.22	3.11	0	0.02	1.6	IVM11	intestine
PgR020_g151	476.493	0.686475	0.222006	3.09214	0.00198717	0.0198912	1.60935	IVM9	intestine
PgR009X_g115	238.711	0.683962	0.220664	3.09957	0.00193804	0.0195206	1.60655	IVM9	intestine
PgB20_g041	283.44	0.682692	0.201594	3.38647	0.00070797	0.00860258	1.60513	IVM9	intestine
PgB02X_g150	146.25	0.68	0.24	2.9	0	0.03	1.6	IVM11	intestine
PgB04_g187	15468.4	0.68	0.22	3.1	0	0.02	1.6	IVM11	intestine
PgB17_g043	3245.76	0.68	0.18	3.83	0	0	1.6	IVM11	intestine
PgR003_g194	11396.5	0.68	0.2	3.43	0	0.01	1.6	IVM11	intestine
PgR009X_g054	23739.2	0.68	0.18	3.83	0	0	1.6	IVM11	intestine
PgR018_g118	12637.5	0.68	0.17	4.1	0	0	1.6	IVM11	intestine
PgR044_g043	14526.2	0.68	0.2	3.49	0	0.01	1.6	IVM11	intestine
PgR048_g045	6910.61	0.68	0.2	3.45	0	0.01	1.6	IVM11	intestine
PgR153_g005	2184.93	0.676733	0.232447	2.91134	0.00359885	0.0318405	1.59852	IVM9	intestine
PgR004_g174	1776.64	0.671237	0.19341	3.47054	0.000519406	0.00667341	1.59244	IVM9	intestine
PgB03_g065	3635.61	0.67	0.2	3.33	0	0.01	1.6	IVM11	intestine
PgB18_g007	5322.9	0.67	0.16	4.13	0	0	1.6	IVM11	intestine
PgR004_g177	50321.5	0.67	0.22	3.1	0	0.02	1.6	IVM11	intestine
PgR012_g185	3793.83	0.67	0.15	4.38	0	0	1.6	IVM11	intestine
PgR015_g005	5170.12	0.67	0.19	3.59	0	0.01	1.6	IVM11	intestine
PgR023_g044	17234.1	0.67	0.2	3.35	0	0.01	1.6	IVM11	intestine
PgR024_g022	5161.21	0.67	0.21	3.24	0	0.02	1.6	IVM11	intestine
PgR035X_g068	47816.3	0.67	0.19	3.55	0	0.01	1.6	IVM11	intestine
PgR055_g029	1169.84	0.67	0.22	2.99	0	0.03	1.6	IVM11	intestine
PgR056X_g022	4320.23	0.67	0.22	3.05	0	0.03	1.6	IVM11	intestine
PgR071_g044	1018.66	0.67	0.24	2.78	0.01	0.04	1.6	IVM11	intestine
PgR367_g001	241.87	0.67	0.21	3.18	0	0.02	1.6	IVM11	intestine
PgB17_g011	643.734	0.663611	0.234238	2.83307	0.00461038	0.0386904	1.58404	IVM9	intestine
PgR005X_g139	173.06	0.663121	0.236306	2.80619	0.00501305	0.0412666	1.5835	IVM9	intestine
PgB04_g093	7792.4	0.66	0.2	3.36	0	0.01	1.6	IVM11	intestine
PgB13_g030	3853.65	0.66	0.19	3.51	0	0.01	1.6	IVM11	intestine
PgR003_g185	2170.52	0.66	0.18	3.66	0	0.01	1.6	IVM11	intestine
PgR010_g121	14293.3	0.66	0.22	3.03	0	0.03	1.6	IVM11	intestine
PgR010_g135	938.58	0.66	0.21	3.12	0	0.02	1.6	IVM11	intestine
PgR012_g068	735.37	0.66	0.23	2.9	0	0.04	1.6	IVM11	intestine
PgR020_g151	476.49	0.66	0.22	2.97	0	0.03	1.6	IVM11	intestine
PgR023_g008	3858.96	0.66	0.16	4.12	0	0	1.6	IVM11	intestine
PgR034_g010	14944.9	0.66	0.19	3.44	0	0.01	1.6	IVM11	intestine
PgR062_g057	13530.9	0.66	0.21	3.18	0	0.02	1.6	IVM11	intestine
PgR067_g018	359.056	0.655073	0.207129	3.16264	0.00156346	0.0164741	1.5747	IVM9	intestine
PgB19_g014	690.646	0.651978	0.210932	3.09094	0.00199521	0.0199381	1.57132	IVM9	intestine
PgB14X_g059	1362.94	0.651143	0.190377	3.42028	0.000625573	0.00785147	1.57041	IVM9	intestine
PgR005X_g147	9348.45	0.65	0.15	4.22	0	0	1.6	IVM11	intestine
PgR007_g121	5152.33	0.65	0.19	3.43	0	0.01	1.6	IVM11	intestine
PgR016_g135	3658.74	0.65	0.2	3.23	0	0.02	1.6	IVM11	intestine
PgR018_g119	201.87	0.65	0.21	3.08	0	0.02	1.6	IVM11	intestine
PgR022X_g112	8708.21	0.65	0.22	2.98	0	0.03	1.6	IVM11	intestine
PgR047_g068	15711.1	0.65	0.23	2.84	0	0.04	1.6	IVM11	intestine
PgR048_g012	20912.2	0.65	0.18	3.65	0	0.01	1.6	IVM11	intestine
PgR048_g059	3574.63	0.65	0.19	3.36	0	0.01	1.6	IVM11	intestine
PgR111X_g004	2088.65	0.65	0.16	4.05	0	0	1.6	IVM11	intestine
PgR194_g007	6138.83	0.65	0.24	2.74	0.01	0.05	1.6	IVM11	intestine
PgR219_g005	691.74	0.65	0.22	2.88	0	0.04	1.6	IVM11	intestine
PgB06_g102	3127.82	0.64	0.19	3.34	0	0.01	1.6	IVM11	intestine
PgR005X_g014	14561.2	0.64	0.13	4.92	0	0	1.6	IVM11	intestine
PgR007_g115	638879	0.64	0.23	2.78	0.01	0.04	1.6	IVM11	intestine
PgR012_g154	1177.13	0.64	0.19	3.3	0	0.01	1.6	IVM11	intestine
PgR015_g090	2070.09	0.64	0.18	3.56	0	0.01	1.6	IVM11	intestine
PgR016_g021	9045.56	0.64	0.21	3	0	0.03	1.6	IVM11	intestine
PgR021_g072	18620.7	0.64	0.16	4.01	0	0	1.6	IVM11	intestine
PgR026_g010	602.46	0.64	0.18	3.47	0	0.01	1.6	IVM11	intestine
PgR038X_g041	21473.8	0.64	0.15	4.15	0	0	1.6	IVM11	intestine
PgR044_g048	1278.61	0.64	0.2	3.22	0	0.02	1.6	IVM11	intestine
PgR045_g047	295.68	0.64	0.22	2.87	0	0.04	1.6	IVM11	intestine
PgR012_g126	486.397	0.638684	0.204326	3.12581	0.00177317	0.018279	1.55691	IVM9	intestine
PgR077_g016	697.757	0.631414	0.159715	3.95338	7.70548e-05	0.00127185	1.54908	IVM9	intestine
PgB17_g033	4495.76	0.63	0.11	5.85	0	0	1.5	IVM11	intestine
PgR003_g140	4061.59	0.63	0.14	4.61	0	0	1.5	IVM11	intestine
PgR010_g053	911.06	0.63	0.23	2.8	0.01	0.04	1.5	IVM11	intestine
PgR038X_g022	44262.1	0.63	0.17	3.66	0	0.01	1.5	IVM11	intestine
PgR051X_g036	1816.45	0.63	0.22	2.88	0	0.04	1.5	IVM11	intestine
PgR057_g045	27320.4	0.63	0.22	2.8	0.01	0.04	1.5	IVM11	intestine
PgR058_g003	25119.4	0.63	0.18	3.58	0	0.01	1.5	IVM11	intestine
PgR253_g004	1810.82	0.63	0.18	3.51	0	0.01	1.5	IVM11	intestine
PgB09_g097	273.97	0.62	0.15	4.14	0	0	1.5	IVM11	intestine
PgR011_g024	1555.39	0.62	0.22	2.88	0	0.04	1.5	IVM11	intestine
PgR016_g142	19666.5	0.62	0.17	3.59	0	0.01	1.5	IVM11	intestine
PgR018_g020	450.54	0.62	0.18	3.42	0	0.01	1.5	IVM11	intestine
PgR032X_g027	4958.9	0.62	0.22	2.86	0	0.04	1.5	IVM11	intestine
PgR034_g048	26572.6	0.62	0.2	3.09	0	0.02	1.5	IVM11	intestine
PgR051X_g021	37027.6	0.62	0.19	3.29	0	0.01	1.5	IVM11	intestine
PgR106_g023	1260.72	0.62	0.21	2.9	0	0.03	1.5	IVM11	intestine
PgR307_g001	7765.61	0.62	0.21	2.93	0	0.03	1.5	IVM11	intestine
PgR004_g190	335.069	0.618654	0.204354	3.02736	0.002467	0.0237189	1.53544	IVM9	intestine
PgR140_g016	193.773	0.611358	0.190382	3.21122	0.00132174	0.0142558	1.5277	IVM9	intestine
PgB05_g027	7387.54	0.61	0.21	2.88	0	0.04	1.5	IVM11	intestine
PgR002_g150	2989.89	0.61	0.22	2.85	0	0.04	1.5	IVM11	intestine
PgR007_g085	17276.5	0.61	0.17	3.58	0	0.01	1.5	IVM11	intestine
PgR009X_g031	31378.2	0.61	0.19	3.24	0	0.02	1.5	IVM11	intestine
PgR012_g086	2739.5	0.61	0.13	4.67	0	0	1.5	IVM11	intestine
PgR016_g058	1364.53	0.61	0.21	2.9	0	0.04	1.5	IVM11	intestine
PgR034_g096	1151.28	0.61	0.22	2.8	0.01	0.04	1.5	IVM11	intestine
PgR063X_g021	932.09	0.61	0.19	3.22	0	0.02	1.5	IVM11	intestine
PgR113_g026	14306.8	0.61	0.19	3.3	0	0.01	1.5	IVM11	intestine
PgB16_g050	1172.79	0.6	0.19	3.23	0	0.02	1.5	IVM11	intestine
PgB24X_g005	4675.77	0.6	0.19	3.1	0	0.02	1.5	IVM11	intestine
PgR003_g036	7942.35	0.6	0.22	2.77	0.01	0.05	1.5	IVM11	intestine
PgR009X_g003	27507.9	0.6	0.16	3.73	0	0.01	1.5	IVM11	intestine
PgR009X_g104	9533.58	0.6	0.21	2.89	0	0.04	1.5	IVM11	intestine
PgR019_g090	78753.1	0.6	0.21	2.88	0	0.04	1.5	IVM11	intestine
PgR038X_g069	2310.94	0.6	0.14	4.29	0	0	1.5	IVM11	intestine
PgR041_g008	3949.49	0.6	0.18	3.36	0	0.01	1.5	IVM11	intestine
PgR043_g055	25391.3	0.6	0.2	2.96	0	0.03	1.5	IVM11	intestine
PgR077_g011	5627.56	0.6	0.18	3.28	0	0.02	1.5	IVM11	intestine
PgR089_g014	4943.63	0.6	0.18	3.31	0	0.01	1.5	IVM11	intestine
PgR009X_g211	1415.82	0.598972	0.216955	2.76082	0.00576564	0.045701	1.51464	IVM9	intestine
PgB29_g003	361.915	0.594038	0.168757	3.52007	0.000431433	0.00565118	1.50947	IVM9	intestine
PgB01_g107	223.57	0.59	0.22	2.74	0.01	0.05	1.5	IVM11	intestine
PgB04_g027	6820.85	0.59	0.21	2.78	0.01	0.04	1.5	IVM11	intestine
PgB16_g027	297.96	0.59	0.2	3.03	0	0.03	1.5	IVM11	intestine
PgR011_g042	2127.78	0.59	0.2	2.86	0	0.04	1.5	IVM11	intestine
PgR014X_g070	5757.69	0.59	0.15	3.9	0	0	1.5	IVM11	intestine
PgR023_g030	861.94	0.59	0.2	3	0	0.03	1.5	IVM11	intestine
PgR033_g034	468.09	0.59	0.2	2.9	0	0.04	1.5	IVM11	intestine
PgR048_g054	25334	0.59	0.19	3.13	0	0.02	1.5	IVM11	intestine
PgR102_g019	557.5	0.59	0.2	2.9	0	0.03	1.5	IVM11	intestine
PgR006_g145	723.28	0.584911	0.204648	2.85814	0.00426139	0.0362155	1.49995	IVM9	intestine
PgR004_g045	6099.13	0.58	0.19	3.01	0	0.03	1.5	IVM11	intestine
PgR005X_g026	8021.04	0.58	0.21	2.77	0.01	0.05	1.5	IVM11	intestine
PgR023_g078	4981.1	0.58	0.18	3.26	0	0.02	1.5	IVM11	intestine
PgR040_g088	1012.54	0.58	0.13	4.5	0	0	1.5	IVM11	intestine
PgR053_g047	30303.5	0.58	0.2	2.85	0	0.04	1.5	IVM11	intestine
PgR068_g031	469.96	0.58	0.21	2.75	0.01	0.05	1.5	IVM11	intestine
PgR071_g033	584.58	0.58	0.18	3.2	0	0.02	1.5	IVM11	intestine
PgR071_g053	9438.16	0.58	0.2	2.83	0	0.04	1.5	IVM11	intestine
PgR075_g032	1711.04	0.58	0.19	2.97	0	0.03	1.5	IVM11	intestine
PgR091_g028	15706.6	0.58	0.17	3.36	0	0.01	1.5	IVM11	intestine
PgR093_g021	1832.22	0.58	0.16	3.55	0	0.01	1.5	IVM11	intestine
PgR109_g012	520.96	0.58	0.21	2.76	0.01	0.05	1.5	IVM11	intestine
PgB01_g205	17517.9	0.57	0.15	3.81	0	0	1.5	IVM11	intestine
PgB13_g043	24346.1	0.57	0.2	2.9	0	0.04	1.5	IVM11	intestine
PgR005X_g145	2779.19	0.57	0.19	2.95	0	0.03	1.5	IVM11	intestine
PgR035X_g006	1180.78	0.57	0.17	3.47	0	0.01	1.5	IVM11	intestine
PgR036_g030	846.1	0.57	0.16	3.47	0	0.01	1.5	IVM11	intestine
PgR038X_g097	1938.67	0.57	0.2	2.8	0.01	0.04	1.5	IVM11	intestine
PgR042_g049	5186.71	0.57	0.19	3.04	0	0.03	1.5	IVM11	intestine
PgR050X_g012	550.98	0.57	0.19	3.03	0	0.03	1.5	IVM11	intestine
PgR053_g033	9336.55	0.57	0.2	2.79	0.01	0.04	1.5	IVM11	intestine
PgR058_g058	18975	0.57	0.13	4.44	0	0	1.5	IVM11	intestine
PgR088_g002	7664.19	0.57	0.19	3.04	0	0.03	1.5	IVM11	intestine
PgR101_g012	5293.2	0.57	0.18	3.12	0	0.02	1.5	IVM11	intestine
PgR192_g004	2706.17	0.57	0.2	2.86	0	0.04	1.5	IVM11	intestine
PgB17_g005	343.144	0.568845	0.162781	3.49454	0.000474883	0.00615677	1.48334	IVM9	intestine
PgB01_g048	270.982	0.567924	0.19642	2.89137	0.00383567	0.033407	1.48239	IVM9	intestine
PgR005X_g083	912.153	0.562135	0.182689	3.077	0.00209096	0.0207498	1.47645	IVM9	intestine
PgR065_g039	573.971	0.560481	0.190189	2.94696	0.00320913	0.0292336	1.47476	IVM9	intestine
PgR094_g022	332.351	0.56029	0.204672	2.73751	0.00619072	0.0483539	1.47457	IVM9	intestine
PgB01_g209	17014.2	0.56	0.14	3.9	0	0	1.5	IVM11	intestine
PgB03_g084	4303.87	0.56	0.18	3.21	0	0.02	1.5	IVM11	intestine
PgB04_g052	18202.6	0.56	0.15	3.64	0	0.01	1.5	IVM11	intestine
PgB20_g025	4105.46	0.56	0.18	3.04	0	0.03	1.5	IVM11	intestine
PgR002_g240	357.7	0.56	0.16	3.48	0	0.01	1.5	IVM11	intestine
PgR012_g183	3938.2	0.56	0.2	2.79	0.01	0.04	1.5	IVM11	intestine
PgR013_g035	1888.98	0.56	0.19	2.89	0	0.04	1.5	IVM11	intestine
PgR015_g083	16505	0.56	0.19	2.96	0	0.03	1.5	IVM11	intestine
PgR027_g119	1513.11	0.56	0.17	3.2	0	0.02	1.5	IVM11	intestine
PgR053_g032	15685.2	0.56	0.19	2.95	0	0.03	1.5	IVM11	intestine
PgR058_g026	10204.9	0.56	0.16	3.52	0	0.01	1.5	IVM11	intestine
PgR095X_g003	9278.65	0.56	0.19	2.89	0	0.04	1.5	IVM11	intestine
PgR229_g002	842.23	0.56	0.14	3.98	0	0	1.5	IVM11	intestine
PgB05_g141	2027.42	0.55	0.15	3.62	0	0.01	1.5	IVM11	intestine
PgR009X_g212	13161.2	0.55	0.18	3.04	0	0.03	1.5	IVM11	intestine
PgR023_g045	4576.78	0.55	0.17	3.31	0	0.01	1.5	IVM11	intestine
PgR035X_g061	17781.7	0.55	0.18	3.12	0	0.02	1.5	IVM11	intestine
PgR049_g029	2905.02	0.55	0.18	3.02	0	0.03	1.5	IVM11	intestine
PgB01_g238	3070.79	0.54	0.16	3.26	0	0.02	1.5	IVM11	intestine
PgB24X_g017	3065.7	0.54	0.14	3.86	0	0	1.5	IVM11	intestine
PgB31_g005	1182.95	0.54	0.2	2.78	0.01	0.04	1.5	IVM11	intestine
PgR001X_g104	2050.46	0.54	0.17	3.21	0	0.02	1.5	IVM11	intestine
PgR009X_g243	28561.5	0.54	0.13	4.05	0	0	1.5	IVM11	intestine
PgR012_g100	527.88	0.54	0.15	3.63	0	0.01	1.5	IVM11	intestine
PgR015_g013	2237.74	0.54	0.15	3.64	0	0.01	1.5	IVM11	intestine
PgR054_g033	26125.2	0.54	0.15	3.64	0	0.01	1.5	IVM11	intestine
PgR083X_g037	2605.98	0.54	0.13	4.05	0	0	1.5	IVM11	intestine
PgR089_g031	6387.56	0.54	0.2	2.73	0.01	0.05	1.5	IVM11	intestine
PgR093_g013	2882.53	0.54	0.17	3.16	0	0.02	1.5	IVM11	intestine
PgR005X_g138	1184.5	0.53765	0.169973	3.16315	0.00156073	0.0164605	1.45161	IVM9	intestine
PgB09_g078	325.837	0.530336	0.157551	3.36612	0.000762348	0.00915619	1.44427	IVM9	intestine
PgB01_g124	910.37	0.53	0.19	2.78	0.01	0.04	1.4	IVM11	intestine
PgB02X_g141	10881.1	0.53	0.18	2.94	0	0.03	1.4	IVM11	intestine
PgB03_g078	1678.04	0.53	0.17	3.23	0	0.02	1.4	IVM11	intestine
PgB03_g107	1191.1	0.53	0.16	3.33	0	0.01	1.4	IVM11	intestine
PgB12X_g032	3364.16	0.53	0.15	3.6	0	0.01	1.4	IVM11	intestine
PgR004_g227	14174.2	0.53	0.16	3.37	0	0.01	1.4	IVM11	intestine
PgR010_g075	3945.79	0.53	0.15	3.48	0	0.01	1.4	IVM11	intestine
PgR012_g111	2030.71	0.53	0.15	3.64	0	0.01	1.4	IVM11	intestine
PgR018_g138	736.93	0.53	0.18	2.87	0	0.04	1.4	IVM11	intestine
PgR033_g047	3025.82	0.53	0.19	2.81	0.01	0.04	1.4	IVM11	intestine
PgR035X_g042	3402.68	0.53	0.19	2.83	0	0.04	1.4	IVM11	intestine
PgR036_g113	22592.2	0.53	0.18	2.91	0	0.03	1.4	IVM11	intestine
PgR051X_g077	2007.47	0.53	0.14	3.78	0	0	1.4	IVM11	intestine
PgR144_g011	7704.53	0.53	0.14	3.75	0	0	1.4	IVM11	intestine
PgR040_g032	1718.78	0.523257	0.175003	2.98999	0.00278988	0.0262682	1.4372	IVM9	intestine
PgB01_g225	25008.4	0.52	0.17	3.1	0	0.02	1.4	IVM11	intestine
PgB11_g059	38926.3	0.52	0.16	3.35	0	0.01	1.4	IVM11	intestine
PgB19_g031	62235	0.52	0.15	3.53	0	0.01	1.4	IVM11	intestine
PgR002_g117	5358.69	0.52	0.16	3.31	0	0.01	1.4	IVM11	intestine
PgR004_g246	4094.07	0.52	0.11	4.54	0	0	1.4	IVM11	intestine
PgR005X_g076	6841.31	0.52	0.17	3.12	0	0.02	1.4	IVM11	intestine
PgR014X_g040	576.62	0.52	0.18	2.91	0	0.03	1.4	IVM11	intestine
PgR015_g093	3366.94	0.52	0.17	3.09	0	0.02	1.4	IVM11	intestine
PgR018_g112	2191.1	0.52	0.16	3.29	0	0.01	1.4	IVM11	intestine
PgR026_g109	1668.21	0.52	0.16	3.35	0	0.01	1.4	IVM11	intestine
PgR040_g061	56446.3	0.52	0.17	3.04	0	0.03	1.4	IVM11	intestine
PgR040_g079	3085.11	0.52	0.15	3.59	0	0.01	1.4	IVM11	intestine
PgR048_g058	2959.92	0.52	0.13	4.06	0	0	1.4	IVM11	intestine
PgR052_g043	1337.66	0.52	0.17	3.04	0	0.03	1.4	IVM11	intestine
PgB10_g078	340.198	0.510267	0.130857	3.89941	9.64266e-05	0.00155343	1.42431	IVM9	intestine
PgR011_g196	270.64	0.51	0.18	2.77	0.01	0.05	1.4	IVM11	intestine
PgR030_g066	4864.36	0.51	0.13	3.89	0	0	1.4	IVM11	intestine
PgR032X_g028	2740.51	0.51	0.16	3.22	0	0.02	1.4	IVM11	intestine
PgR039_g003	764.76	0.51	0.13	3.93	0	0	1.4	IVM11	intestine
PgR065_g056	5072.43	0.51	0.14	3.66	0	0.01	1.4	IVM11	intestine
PgR017X_g044	2185.41	0.5	0.11	4.5	0	0	1.4	IVM11	intestine
[truncated: 986 more rows]
