# Supplementary material for: Gene co-expression network analysis reveal core responsive genes in Parascaris univalens tissues following ivermectin exposure
Source: PLoS One. 2024 Feb 15;19(2):e0298039. doi: 10.1371/journal.pone.0298039 (PMC10868809; doi:10.1371/journal.pone.0298039)
Supplement: S2 Table — A. Over-representation analysis of downregulated genes in the intestinal tissue of Parascaris univalens exposed to 10−11 M ivermectin. B. Over-representation analysis of upregulated genes in the intestinal tissue of Parascaris univalens exposed to 10−11 M ivermectin. (ZIP) [file pone.0298039.s002.zip]

Archive with 2 entries (2 files):
- S2A_Table.csv
- S2B_Table.csv
